# Supplementary material for: In situ structure of the mouse sperm central apparatus reveals mechanistic insights into asthenozoospermia
Source: Cell Res. 2025 Jun 5;35(8):551–67. doi: 10.1038/s41422-025-01135-2 (PMC12297659; doi:10.1038/s41422-025-01135-2)
Supplement: Supplementary file 35 — Supplementary information, Table S4 [file 41422_2025_1135_MOESM35_ESM.xlsx]

## Sheet: Table S9
Supplementary information, Table S4. A detailed description of the genetic variants of CFAP47 identified in infertile men with asthenozoospermia
Patient No.	Gene Name	HG19 position	Variants	Gene position	Num of Cases	Genotype	gnomAD	gnomAD_EAS	SIFT	Polyphen	MutationTaster	CADD
1	CFAP47	chrX:36087745-36387073	28-62 exon deletion	Exon 28-62 deletion	1	Hemizygous	ND	ND	ND	ND	ND	ND
2	CFAP47	chrX:36385126	c.G9069A:p.W3023*	Exon62	1	Hemizygous	ND	ND	ND	ND	Disease_causing	Damaging
3	CFAP47	chrX:36368217	c.C8668A:p.P2890T	Exon59	2	Hemizygous	8.758e-06	0.0001238	Damaging	Probably_damaging	Disease_causing	Damaging
4	CFAP47	chrX:35984685	c.G1414A:p.V472M	Exon9	9	Hemizygous	0.0005984	0.009892	Damaging	Probably_damaging	Polymorphism	Damaging
5	CFAP47	chrX:35969297	c.G706A:p.V236M	Exon5	175	Hemizygous	0.1598	0.2571	Damaging	Probably_damaging	Polymorphism	Damaging
6	CFAP47	chrX:35969325	c.G734C:p.S245T	Exon5	1	Hemizygous	1.094e-05	0.0001447	Damaging	Benign	Polymorphism	Tolerable
7	CFAP47	chrX:35969338	c.C747A:p.D249E	Exon5	1	Hemizygous	ND	ND	Tolerable	Benign	Polymorphism	Tolerable
8	CFAP47	chrX:35984809	c.A1538G:p.Y513C	Exon9	1	Hemizygous	ND	ND	Tolerable	Benign	Polymorphism	Tolerable
9	CFAP47	chrX:35988941	c.C1871A:p.T624N	Exon11	1	Hemizygous	ND	ND	Damaging	Probably_damaging	Polymorphism	Tolerable
10	CFAP47	chrX:35993926	c.G2609A:p.R870Q	Exon15	3	Hemizygous	0.0001805	0.001878	Damaging	Probably_damaging	Polymorphism	Tolerable
11	CFAP47	chrX:36007464	c.A2742T:p.E914D	Exon16	1	Hemizygous	0.007002	0.0008359	Tolerable	Benign	Polymorphism	Tolerable
12	CFAP47	chrX:36007614	c.T2892G:p.F964L	Exon16	200	Hemizygous	0.1594	0.3566	Tolerable	Benign	Polymorphism	Tolerable
13	CFAP47	chrX:36010028	c.C2935A:p.Q979K	Exon17	1	Hemizygous	ND	ND	ND	ND	ND	Tolerable
14	CFAP47	chrX:36011358	c.A3019C:p.I1007L	Exon18	1	Hemizygous	ND	ND	ND	ND	ND	Tolerable
15	CFAP47	chrX:36011365	c.C3026A:p.P1009Q	Exon18	1		ND	ND	ND	ND	ND	Tolerable
16	CFAP47	chrX:36033017	c.G3544A:p.V1182I	Exon22	1	Hemizygous	ND	ND	ND	ND	ND	Tolerable
17	CFAP47	chrX:36049412	c.T3599A:p.F1200Y	Exon23	1	Hemizygous	ND	ND	ND	ND	ND	ND
18	CFAP47	chrX:36049464	c.G3651T:p.Q1217H	Exon23	1	Hemizygous	ND	ND	ND	ND	ND	ND
19	CFAP47	chrX:36057133	c.A3844G:p.M1282V	Exon25	1	Hemizygous	4.439e-05	0.001392	ND	ND	ND	Tolerable
20	CFAP47	chrX:36091340	c.A4550G:p.Y1517C	Exon29	1	Hemizygous	8.976e-06	0	Tolerable	Benign	Polymorphism	Tolerable
21	CFAP47	chrX:36103630	c.C4891T:p.H1631Y	Exon30	1	Hemizygous	2.253e-05	0.0003	Tolerable	Benign	Polymorphism	Tolerable
22	CFAP47	chrX:36117961	c.C5092T:p.R1698W	Exon32	1	Hemizygous	1.8e-05	0	Damaging	Possibly_damaging	Polymorphism	Damaging
23	CFAP47	chrX:36178843	c.A5983G:p.T1995A	Exon39	1	Hemizygous	ND	ND	ND	ND	ND	Tolerable
24	CFAP47	chrX:36317260	c.G7855A:p.D2619N	Exon52	1	Hemizygous	1.793e-05	0.0002814	Tolerable	Benign	Polymorphism	Tolerable
25	CFAP47	chrX:36319291	c.G7967A:p.G2656D	Exon53	1	Hemizygous	8.946e-06	0	Damaging	Probably_damaging	Polymorphism	Damaging
26	CFAP47	chrX:36328951	c.A8191G:p.T2731A	Exon56	1	Hemizygous	ND	ND	Tolerable	Benign	Polymorphism	Tolerable
27	CFAP47	chrX:36328967	c.A8207G:p.Y2736C	Exon56	1	Hemizygous	7.199e-05	0	Tolerable	Benign	Polymorphism	Tolerable
28	CFAP47	chrX:36329006	c.C8246T:p.T2749M	Exon56	1	Hemizygous	0.0009826	0	Tolerable	Probably_damaging	Polymorphism	Tolerable
29	CFAP47	chrX:36337351	c.T8372C:p.M2791T	Exon57	47	Hemizygous	0.01034	0.06739	Tolerable	Benign	Polymorphism	Tolerable
30	CFAP47	chrX:36368166	c.G8617A:p.D2873N	Exon59	9	Hemizygous	0.00313	0.0125	Tolerable	Benign	Polymorphism	Tolerable
31	CFAP47	chrX:36371719	c.T8774A:p.F2925Y	Exon60	171	Hemizygous	0.1057	0.2557	Tolerable	Benign	Polymorphism	Tolerable
32	CFAP47	chrX:36397484	c.G9205A:p.A3069T	Exon63	1	Hemizygous	0.000116	0.002525	Tolerable	Probably_damaging	Polymorphism	Damaging
33	CFAP47	chrX:36397568	c.C9289G:p.L3097V	Exon63	1	Hemizygous	ND	ND	Tolerable	Benign	Polymorphism	Tolerable
34	CFAP47	chrX:36397596	c.T9317G:p.M3106R	Exon63	1	Hemizygous	7.132e-05	0.0014	Damaging	Probably_damaging	Polymorphism	Damaging
35	CFAP47	chrX:36403036	c.A9479G:p.H3160R	Exon64	160	Hemizygous	0.3134	0.236	Tolerable	Benign	Polymorphism	Tolerable
Note: The transcript used in this study was NM_001304548.2.
Abbreviations: CADD, Combined Annotation Dependent Depletion; EAS, East Asian; gnomAD, Genome Aggregation Database; ND, not found; PolyPhen-2, Polymorphism Phenotyping version 2; SIFT, Sorting Intolerant from Tolerant.
