# Supplementary material for: In situ structure of the mouse sperm central apparatus reveals mechanistic insights into asthenozoospermia
Source: Cell Res. 2025 Jun 5;35(8):551–67. doi: 10.1038/s41422-025-01135-2 (PMC12297659; doi:10.1038/s41422-025-01135-2)
Supplement: Supplementary file 40 — Supplementary information, Table S9 [file 41422_2025_1135_MOESM40_ESM.xlsx]

## Sheet: Table S10
Supplementary information, Table S9. Mass spectrometry list of mouse sperm proteins.
Protein FDR Confidence: Combined	Master	Accession	Description	Exp. q-value: Combined	Sum PEP Score	Coverage [%]	# Peptides	# PSMs	# Unique Peptides	# AAs	MW [kDa]	calc. pI	Score Sequest HT: Sequest HT	# Peptides (by Search Engine): Sequest HT	# Protein Pathway Groups	# Razor Peptides	Abundance: F6: Sample	Found in Sample: [S6] F6: Sample	# Protein Groups	Modifications
High	Master Protein	Q60662	A-kinase anchor protein 4 OS=Mus musculus OX=10090 GN=Akap4 PE=1 SV=1	0	1253.07	75	82	1040	82	849	93.7	6.92	3163.35	82	0	0	5.51921e+10	High	1
	Confidence	Annotated Sequence	Modifications	Qvality PEP	Qvality q-value	# Protein Groups	# Proteins	# PSMs	Master Protein Accessions	Positions in Master Proteins	Modifications in Master Proteins	# Missed Cleavages	Theo. MH+ [Da]	Abundance: F6: Sample	Quan Info	Found in Sample: [S6] F6: Sample	Confidence (by Search Engine): Sequest HT	Percolator q-Value (by Search Engine): Sequest HT	Percolator PEP (by Search Engine): Sequest HT	XCorr (by Search Engine): Sequest HT	Top Apex RT [min]
	High	[K].ADPCCKSLTSAER.[V]	2xCarbamidomethyl [C4; C5]	2.516e-05	4.17952e-05	1	1	1	Q60662	Q60662 [483-495]		1	1494.67	1.31426e+06		High	High	1.625e-05	7.372e-07	3.43	13.7
	High	[K].CKNQSLEFSAMK.[A]	1xCarbamidomethyl [C1]	0.000330278	4.17952e-05	1	1	2	Q60662	Q60662 [459-470]		1	1442.68	75918210		High	High	1.625e-05	2.261e-05	3.83	25.24
	High	[K].CKNQSLEFSAMK.[A]	1xCarbamidomethyl [C1]; 1xOxidation [M11]	0.00946388	0.000362546	1	1	4	Q60662	Q60662 [459-470]		1	1458.67	70283196		High	High	0.0001103	0.001914	3.08	17.88
	High	[K].CKNQSLEFSAMKAEMK.[G]	1xCarbamidomethyl [C1]; 2xOxidation [M11; M15]	2.70516e-14	4.17952e-05	1	1	1	Q60662	Q60662 [459-474]		2	1933.88	5567072		High	High	1.625e-05	6.305e-16	7.68	16.65
	High	[K].CLHHSMYTSGDK.[G]	1xCarbamidomethyl [C1]; 1xOxidation [M6]	1.33181e-06	4.17952e-05	1	1	2	Q60662	Q60662 [246-257]		0	1451.6	558149		High	High	1.625e-05	1.485e-08	2.69	9.25
	High	[K].CLHHSMYTSGDKGK.[T]	1xCarbamidomethyl [C1]; 1xOxidation [M6]	5.52423e-09	4.17952e-05	1	1	2	Q60662	Q60662 [246-259]		1	1636.72	1.9651e+06		High	High	1.625e-05	1.02e-11	4.62	8.78
	High	[R].DAMMSQNYSETPGPEVIVNNQCSTTNLQK.[Q]	1xCarbamidomethyl [C22]; 2xOxidation [M3; M4]	4.12206e-15	4.17952e-05	1	1	1	Q60662	Q60662 [739-767]		0	3288.45	2.36625e+06		High	High	1.625e-05	6.305e-16	7.06	37.81
	High	[K].DKLEGGSK.[C]		0.0213222	0.00109798	1	1	1	Q60662	Q60662 [238-245]		1	833.436	11878025		High	High	0.0004938	0.005403	1.49	8.11
	High	[K].DLIVSALMLIQYHLTQQAK.[G]		2.20121e-09	4.17952e-05	1	1	5	Q60662	Q60662 [545-563]		0	2185.2	9.01966e+07		High	High	1.625e-05	2.994e-12	6.46	67.25
	High	[K].DLIVSALMLIQYHLTQQAK.[G]	1xOxidation [M8]	1.29674e-10	4.17952e-05	1	1	4	Q60662	Q60662 [545-563]		0	2201.2	7.04484e+07		High	High	1.625e-05	6.987e-14	5.59	67.18
	High	[K].DSKEFADSISK.[G]		7.42041e-07	4.17952e-05	1	1	10	Q60662	Q60662 [320-330]		1	1226.59	9.93025e+08		High	High	1.625e-05	6.855e-09	3.36	18.58
	High	[K].EFADSISK.[G]		0.0125387	0.000623536	1	1	5	Q60662	Q60662 [323-330]		0	896.436	24196180		High	High	0.000239	0.002755	2.27	22.37
	High	[R].EKISPSTDSLAK.[D]		0.00610788	0.00018204	1	1	3	Q60662	Q60662 [533-544]		1	1275.68	168419480		High	High	5.705e-05	0.001076	3.09	16.21
	High	[K].EIIVIKDTEK.[Q]		0.000314197	4.17952e-05	1	1	4	Q60662	Q60662 [78-87]		1	1187.69	135929450		High	High	1.625e-05	2.126e-05	2.57	24
	High	[K].EIIVIKDTEKQDQSK.[T]		1.00706e-07	4.17952e-05	1	1	2	Q60662	Q60662 [78-92]		2	1773.96	36601535		High	High	1.625e-05	4.823e-10	4.91	19.53
	High	[K].EIVSDLIDSCMK.[N]	1xCarbamidomethyl [C10]	5.49949e-07	4.17952e-05	1	1	6	Q60662	Q60662 [376-387]		0	1409.67	1.48886e+08		High	High	1.625e-05	4.602e-09	3.63	46.47
	High	[K].EIVSDLIDSCMK.[N]	1xCarbamidomethyl [C10]; 1xOxidation [M11]	7.48338e-06	4.17952e-05	1	1	3	Q60662	Q60662 [376-387]		0	1425.66	3.36827e+07		High	High	1.625e-05	1.477e-07	3.66	39.05
	High	[K].ENQLESQKMDMSNMVLSLIQK.[L]	1xOxidation [M9]	8.07707e-13	4.17952e-05	1	1	2	Q60662	Q60662 [617-637]		1	2482.2	12508147		High	High	1.625e-05	6.305e-16	6.15	56.38
	High	[K].ENQLESQKMDMSNMVLSLIQK.[L]	2xOxidation [M11; M]	4.87402e-12	4.17952e-05	1	1	4	Q60662	Q60662 [617-637]		1	2498.19	2.2673e+07		High	High	1.625e-05	1.178e-15	5.66	47.12
	High	[K].ENQLESQKMDMSNMVLSLIQK.[L]	3xOxidation [M9; M11; M14]	3.76525e-13	4.17952e-05	1	1	2	Q60662	Q60662 [617-637]		1	2514.19	74813434		High	High	1.625e-05	6.305e-16	6.49	40.38
	High	[K].ERQLDEAVGNMAR.[K]		2.16717e-10	4.17952e-05	1	1	4	Q60662	Q60662 [826-838]		1	1488.72	41647859		High	High	1.625e-05	1.386e-13	3.33	24.11
	High	[K].ERQLDEAVGNMAR.[K]	1xOxidation [M11]	1.23131e-06	4.17952e-05	1	1	7	Q60662	Q60662 [826-838]		1	1504.72	184854410		High	High	1.625e-05	1.346e-08	4.54	15.07
	High	[K].ESLTMWNNQK.[Q]		3.61986e-05	4.17952e-05	1	1	4	Q60662	Q60662 [503-512]		0	1250.58	1.34677e+08		High	High	1.625e-05	1.196e-06	3.07	31.57
	High	[K].ESLTMWNNQK.[Q]	1xOxidation [M5]	3.64578e-05	4.17952e-05	1	1	16	Q60662	Q60662 [503-512]		0	1266.58	2.31188e+09		High	High	1.625e-05	1.213e-06	3.32	23.62
	High	[K].ETKSQSLAYATLK.[A]		7.67967e-08	4.17952e-05	1	1	5	Q60662	Q60662 [439-451]		1	1439.77	3.45834e+07		High	High	1.625e-05	3.377e-10	4.23	22.83
	High	[R].GAPGPSTCMK.[E]	1xCarbamidomethyl [C8]	0.00530137	0.00018204	1	1	3	Q60662	Q60662 [607-616]		0	1005.45	2.17495e+08		High	High	5.705e-05	0.0008981	2.33	13.27
	High	[R].GAPGPSTCMK.[E]	1xCarbamidomethyl [C8]; 1xOxidation [M9]	0.000335022	4.17952e-05	1	1	9	Q60662	Q60662 [607-616]		0	1021.44	5.9007e+07		High	High	1.625e-05	2.303e-05	2.5	10.02
	High	[R].GAPGPSTCMKENQLESQK.[M]	1xCarbamidomethyl [C8]; 1xOxidation [M9]	1.22806e-08	4.17952e-05	1	1	4	Q60662	Q60662 [607-624]		1	1977.9	9.81114e+07		High	High	1.625e-05	2.935e-11	4.7	13.81
	High	[K].GKDPCEEECPGSSMGYMSQSAQYEK.[C]	2xCarbamidomethyl [C5; C9]	3.32559e-17	4.17952e-05	1	1	2	Q60662	Q60662 [564-588]		1	2855.13	22196053		High	High	1.625e-05	6.305e-16	7.95	28.09
	High	[K].GKDPCEEECPGSSMGYMSQSAQYEK.[C]	2xCarbamidomethyl [C5; C9]; 1xOxidation [M]	9.48874e-19	4.17952e-05	1	1	4	Q60662	Q60662 [564-588]		1	2871.12	2.96889e+07		High	High	1.625e-05	6.305e-16	9.08	22.56
	High	[K].GKDPCEEECPGSSMGYMSQSAQYEK.[C]	2xCarbamidomethyl [C5; C9]; 2xOxidation [M14; M17]	2.5557e-17	4.17952e-05	1	1	4	Q60662	Q60662 [564-588]		1	2887.12	9.30116e+07		High	High	1.625e-05	6.305e-16	9.68	17.56
	High	[K].GLMVYANQVASDMMVSVMK.[T]		5.03502e-09	4.17952e-05	1	1	3	Q60662	Q60662 [331-349]		0	2073.98	9.01484e+07		High	High	1.625e-05	9.057e-12	6.05	66.24
	High	[K].GLMVYANQVASDMMVSVMK.[T]	1xOxidation [M]	1.24242e-10	4.17952e-05	1	1	18	Q60662	Q60662 [331-349]		0	2089.98	8.2168e+07		High	High	1.625e-05	6.563e-14	6.04	60.13
	High	[K].GLMVYANQVASDMMVSVMK.[T]	2xOxidation [M]	3.60086e-09	4.17952e-05	1	1	8	Q60662	Q60662 [331-349]		0	2105.97	3.0244e+07		High	High	1.625e-05	5.772e-12	5.8	52.74
	High	[K].GLMVYANQVASDMMVSVMK.[T]	3xOxidation [M13; M14; M]	1.77482e-10	4.17952e-05	1	1	6	Q60662	Q60662 [331-349]		0	2121.97	23969161		High	High	1.625e-05	1.061e-13	6.46	41.31
	High	[R].GNGEDCRDGR.[K]	1xCarbamidomethyl [C6]	0.132502	0.00849591	1	1	2	Q60662	Q60662 [287-296]		1	1135.45	179658		High	High	0.004563	0.04913	1.6	7.73
	High	[K].GYSVGDLLQEVMK.[F]		6.35112e-06	4.17952e-05	1	1	5	Q60662	Q60662 [810-822]		0	1438.72	5.62234e+07		High	High	1.625e-05	1.192e-07	3.48	63.12
	High	[K].GYSVGDLLQEVMK.[F]	1xOxidation [M12]	2.92255e-05	4.17952e-05	1	1	20	Q60662	Q60662 [810-822]		0	1454.72	1.58169e+08		High	High	1.625e-05	9.035e-07	2.63	52.93
	High	[K].HKVGDLEGDYSK.[I]		9.83141e-10	4.17952e-05	1	1	5	Q60662	Q60662 [138-149]		1	1347.65	1.34941e+08		High	High	1.625e-05	1.034e-12	4.03	13.76
	High	[K].HTKEIVSDLIDSCMK.[N]	1xCarbamidomethyl [C13]; 1xOxidation [M14]	9.17881e-08	4.17952e-05	1	1	1	Q60662	Q60662 [373-387]		1	1791.86	2.47048e+06		High	High	1.625e-05	4.282e-10	5.48	29.85
	High	[R].KTFLYSEMCNK.[N]	1xCarbamidomethyl [C9]	0.00190621	4.17952e-05	1	1	3	Q60662	Q60662 [297-307]		1	1420.66	34913726		High	High	1.625e-05	0.0002312	3.34	25.87
	High	[R].KTFLYSEMCNK.[N]	1xCarbamidomethyl [C9]; 1xOxidation [M8]	0.0070859	0.00018204	1	1	3	Q60662	Q60662 [297-307]		1	1436.65	5.8929e+06		High	High	5.705e-05	0.001311	4.09	18.17
	High	[R].KVICFVDVSTLNVEDK.[D]	1xCarbamidomethyl [C4]	0.000305362	4.17952e-05	1	1	2	Q60662	Q60662 [40-55]		1	1865.97	3.43688e+06		High	High	1.625e-05	2.044e-05	0.98	45.11
	High	[R].KVICFVDVSTLNVEDKDSK.[G]	1xCarbamidomethyl [C4]	1.99426e-17	4.17952e-05	1	1	3	Q60662	Q60662 [40-58]		2	2196.12	6.25167e+06		High	High	1.625e-05	6.305e-16	9.48	41.54
	High	[K].IASEMAHEAVELTSSEMR.[G]		8.47938e-14	4.17952e-05	1	1	3	Q60662	Q60662 [269-286]		0	1990.92	58811932		High	High	1.625e-05	6.305e-16	7.03	42.7
	High	[K].IASEMAHEAVELTSSEMR.[G]	1xOxidation [M]	1.60374e-14	4.17952e-05	1	1	9	Q60662	Q60662 [269-286]		0	2006.92	1.18742e+08		High	High	1.625e-05	6.305e-16	6.93	36.69
	High	[K].IASEMAHEAVELTSSEMR.[G]	2xOxidation [M5; M17]	3.62046e-15	4.17952e-05	1	1	13	Q60662	Q60662 [269-286]		0	2022.91	1.25855e+08		High	High	1.625e-05	6.305e-16	7.19	25.85
	High	[K].LCLIMAK.[Y]	1xCarbamidomethyl [C2]	0.077241	0.00469455	1	1	2	Q60662	Q60662 [706-712]		0	848.473	13248801		High	High	0.002444	0.02601	2.19	37.32
	High	[K].LCLIMAK.[Y]	1xCarbamidomethyl [C2]; 1xOxidation [M5]	0.00683982	0.00018204	1	1	41	Q60662	Q60662 [706-712]		0	864.468	1.37819e+09		High	High	5.705e-05	0.001251	2.02	29.66
	High	[R].LEMAASK.[N]	1xOxidation [M3]	0.0121915	0.000580782	1	1	3	Q60662	Q60662 [177-183]		0	765.381	4.44415e+06		High	High	0.0001869	0.002643	1.53	9
	High	[K].LLSESPFSCDELTESDNK.[R]	1xCarbamidomethyl [C9]	8.41471e-09	4.17952e-05	1	1	3	Q60662	Q60662 [638-655]		0	2070.92	4.43882e+06		High	High	1.625e-05	1.786e-11	5.66	42.94
	High	[K].LLSESPFSCDELTESDNKR.[C]	1xCarbamidomethyl [C9]	1.8451e-13	4.17952e-05	1	1	14	Q60662	Q60662 [638-656]		1	2227.02	2.56786e+09		High	High	1.625e-05	6.305e-16	6	38.06
	High	[K].LPEVSAK.[A]		0.0211746	0.00109798	1	1	22	Q60662	Q60662 [799-805]		0	743.43	6.0626e+09		High	High	0.000472	0.005351	1.63	16.62
	High	[K].LPEVSAKAAEK.[G]		0.000167749	4.17952e-05	1	1	1	Q60662	Q60662 [799-809]		1	1142.64	2858328		High	High	1.625e-05	9.242e-06	2.56	16.87
	High	[K].IPSENCYSVYADQVNFDYLNK.[G]	1xCarbamidomethyl [C6]	2.99876e-14	4.17952e-05	1	1	3	Q60662	Q60662 [150-170]		0	2539.14	136157942		High	High	1.625e-05	6.305e-16	6.65	50.72
	High	[K].IPSENCYSVYADQVNFDYLNKGPQNLR.[L]	1xCarbamidomethyl [C6]	2.62335e-22	4.17952e-05	1	1	2	Q60662	Q60662 [150-176]		1	3204.51	1.80384e+07		High	High	1.625e-05	6.305e-16	7.64	49.29
	High	[K].ISPSTDSLAK.[D]		0.000246551	4.17952e-05	1	1	15	Q60662	Q60662 [535-544]		0	1018.54	2.97078e+09		High	High	1.625e-05	1.534e-05	2.14	17.7
	High	[K].ISPSTDSLAKDLIVSALMLIQYHLTQQAK.[G]	1xOxidation [M18]	5.56668e-14	4.17952e-05	1	1	1	Q60662	Q60662 [535-563]		1	3200.72	4.0661e+06		High	High	1.625e-05	6.305e-16	7.62	67.32
	High	[R].LSSLVIQMAR.[K]		7.5909e-06	4.17952e-05	1	1	10	Q60662	Q60662 [224-233]		0	1117.64	845685207		High	High	1.625e-05	1.502e-07	3.65	42.05
	High	[R].LSSLVIQMAR.[K]	1xOxidation [M8]	1.47361e-05	4.17952e-05	1	1	54	Q60662	Q60662 [224-233]		0	1133.63	2.92587e+09		High	High	1.625e-05	3.637e-07	2.98	30.54
	High	[R].LVSALLGEK.[K]		1.98832e-05	4.17952e-05	1	1	48	Q60662	Q60662 [429-437]		0	929.567	8.21869e+09		High	High	1.625e-05	5.389e-07	2.63	33.68
	High	[R].LVSALLGEKK.[E]		1.04639e-05	4.17952e-05	1	1	10	Q60662	Q60662 [429-438]		1	1057.66	2242679894		High	High	1.625e-05	2.299e-07	3.49	25.02
	High	[R].LVSALLGEKKETK.[S]		5.70669e-06	4.17952e-05	1	1	2	Q60662	Q60662 [429-441]		2	1415.85	27490986		High	High	1.625e-05	1.032e-07	2.84	19.96
	High	[K].MDMSNMVLSLIQK.[L]		2.65325e-08	4.17952e-05	1	1	5	Q60662	Q60662 [625-637]		0	1509.75	44519848		High	High	1.625e-05	8.213e-11	4.2	63.95
	High	[K].MDMSNMVLSLIQK.[L]	1xOxidation [M]	2.19425e-06	4.17952e-05	1	1	44	Q60662	Q60662 [625-637]		0	1525.74	8.56128e+07		High	High	1.625e-05	2.884e-08	3.93	53.71
	High	[K].MDMSNMVLSLIQK.[L]	2xOxidation [M3; M]	1.79936e-05	4.17952e-05	1	1	37	Q60662	Q60662 [625-637]		0	1541.74	8.75708e+07		High	High	1.625e-05	4.735e-07	3.82	49.65
	High	[K].MDMSNMVLSLIQK.[L]	3xOxidation [M1; M3; M6]	4.42835e-09	4.17952e-05	1	1	9	Q60662	Q60662 [625-637]		0	1557.73	3.10911e+07		High	High	1.625e-05	7.594e-12	5.27	42.89
	High	[R].NLFNHGK.[Q]		0.106529	0.00679609	1	1	2	Q60662	Q60662 [409-415]		0	829.432	22673528		High	High	0.003773	0.03796	1.9	14.02
	High	[R].NLFNHGKQNAADIMEAMLK.[R]		5.28254e-15	4.17952e-05	1	1	2	Q60662	Q60662 [409-427]		1	2145.06	4.03413e+06		High	High	1.625e-05	6.305e-16	6.4	49.01
	High	[K].NLHNITGVLMTDSDFVSAVK.[R]		5.66911e-11	4.17952e-05	1	1	4	Q60662	Q60662 [388-407]		0	2161.1	51160360		High	High	1.625e-05	2.316e-14	5.63	53.14
	High	[K].NLHNITGVLMTDSDFVSAVK.[R]	1xOxidation [M10]	2.55015e-11	4.17952e-05	1	1	37	Q60662	Q60662 [388-407]		0	2177.09	4.08322e+08		High	High	1.625e-05	8.059e-15	6.02	48.49
	High	[K].NLHNITGVLMTDSDFVSAVKR.[N]		2.79803e-19	4.17952e-05	1	1	7	Q60662	Q60662 [388-408]		1	2317.2	9.37565e+07		High	High	1.625e-05	6.305e-16	9.75	48.73
	High	[K].NLHNITGVLMTDSDFVSAVKR.[N]	1xOxidation [M10]	9.2963e-18	4.17952e-05	1	1	27	Q60662	Q60662 [388-408]		1	2333.19	4.89446e+08		High	High	1.625e-05	6.305e-16	7.81	44.52
	High	[K].NQSLEFSAMK.[A]		0.000386373	4.17952e-05	1	1	9	Q60662	Q60662 [461-470]		0	1154.55	5.56702e+08		High	High	1.625e-05	2.784e-05	1.77	32.41
	High	[K].NQSLEFSAMK.[A]	1xOxidation [M9]	0.000282325	4.17952e-05	1	1	19	Q60662	Q60662 [461-470]		0	1170.55	1.22926e+09		High	High	1.625e-05	1.834e-05	2.91	22.27
	High	[K].NQSLEFSAMKAEMK.[G]	1xOxidation [M13]	0.0132627	0.000661247	1	1	1	Q60662	Q60662 [461-474]		1	1629.76	375483		High	High	0.0002902	0.002946	1.64	28.25
	High	[K].NQSLEFSAMKAEMK.[G]	2xOxidation [M9; M13]	2.91489e-07	4.17952e-05	1	1	5	Q60662	Q60662 [461-474]		1	1645.76	9.10837e+07		High	High	1.625e-05	1.987e-09	3.99	20.63
	High	[R].QFIDQLVESVMK.[L]		2.17578e-07	4.17952e-05	1	1	16	Q60662	Q60662 [694-705]		0	1436.75	5.43634e+08		High	High	1.625e-05	1.345e-09	3.76	64.16
	High	[R].QFIDQLVESVMK.[L]	1xOxidation [M11]	7.81472e-11	4.17952e-05	1	1	60	Q60662	Q60662 [694-705]		0	1452.74	5.28703e+08		High	High	1.625e-05	3.546e-14	4.37	54
	High	[R].QLDEAVGNMAR.[K]		5.78868e-06	4.17952e-05	1	1	3	Q60662	Q60662 [828-838]		0	1203.58	361401480		High	High	1.625e-05	1.046e-07	2.79	25.12
	High	[R].QLDEAVGNMAR.[K]	1xOxidation [M9]	2.23875e-07	4.17952e-05	1	1	18	Q60662	Q60662 [828-838]		0	1219.57	2.20775e+09		High	High	1.625e-05	1.393e-09	2.39	15.74
	High	[K].QNAADIMEAMLK.[R]		8.85723e-08	4.17952e-05	1	1	36	Q60662	Q60662 [416-427]		0	1334.64	9.97933e+08		High	High	1.625e-05	4.055e-10	3.25	54.19
	High	[K].QNAADIMEAMLK.[R]	1xOxidation [M]	1.73404e-06	4.17952e-05	1	1	22	Q60662	Q60662 [416-427]		0	1350.64	1.07622e+08		High	High	1.625e-05	2.116e-08	4.43	38.89
	High	[K].QNAADIMEAMLK.[R]	2xOxidation [M7; M10]	1.45083e-06	4.17952e-05	1	1	11	Q60662	Q60662 [416-427]		0	1366.63	5.60032e+08		High	High	1.625e-05	1.664e-08	3.84	23.64
	High	[K].QNAADIMEAMLKR.[L]		6.31764e-10	4.17952e-05	1	1	3	Q60662	Q60662 [416-428]		1	1490.75	34286959		High	High	1.625e-05	5.742e-13	5.02	49.09
	High	[K].QNAADIMEAMLKR.[L]	1xOxidation [M7]	5.56378e-09	4.17952e-05	1	1	5	Q60662	Q60662 [416-428]		1	1506.74	1.86545e+07		High	High	1.625e-05	1.032e-11	4.97	30.3
	High	[K].QNAADIMEAMLKR.[L]	2xOxidation [M7; M10]	2.93964e-06	4.17952e-05	1	1	3	Q60662	Q60662 [416-428]		1	1522.74	118162039		High	High	1.625e-05	4.271e-08	3.7	19.18
	High	[K].RLVSALLGEK.[K]		3.99482e-06	4.17952e-05	1	1	21	Q60662	Q60662 [428-437]		1	1085.67	2.75836e+09		High	High	1.625e-05	6.389e-08	2.91	29.64
	High	[K].RLVSALLGEKK.[E]		1.47168e-06	4.17952e-05	1	1	6	Q60662	Q60662 [428-438]		2	1213.76	4.24659e+08		High	High	1.625e-05	1.699e-08	3.69	22.15
	High	[K].RPEEQCQDNAELDFISGMK.[Q]	1xCarbamidomethyl [C6]	1.8985e-13	4.17952e-05	1	1	4	Q60662	Q60662 [671-689]		0	2267.01	2.27904e+08		High	High	1.625e-05	6.305e-16	7.95	41.82
	High	[K].RPEEQCQDNAELDFISGMK.[Q]	1xCarbamidomethyl [C6]; 1xOxidation [M18]	3.03329e-14	4.17952e-05	1	1	16	Q60662	Q60662 [671-689]		0	2283	3.34407e+08		High	High	1.625e-05	6.305e-16	7.04	34.77
	High	[R].SAVSKIASEMAHEAVELTSSEMR.[G]		2.49486e-06	4.17952e-05	1	1	1	Q60662	Q60662 [264-286]		1	2463.19	281510		High	High	1.625e-05	3.447e-08	3.92	59.92
	High	[R].SEGELNLETLEEK.[E]		6.52632e-07	4.17952e-05	1	1	3	Q60662	Q60662 [65-77]		0	1490.72	1.91563e+08		High	High	1.625e-05	5.791e-09	4.37	39.56
	High	[R].SEGELNLETLEEKEIIVIK.[D]		1.70047e-10	4.17952e-05	1	1	1	Q60662	Q60662 [65-83]		1	2186.18	12460471		High	High	1.625e-05	1e-13	5.67	53.57
	High	[R].SEGELNLETLEEKEIIVIKDTEK.[Q]		1.503e-14	4.17952e-05	1	1	9	Q60662	Q60662 [65-87]		2	2659.39	8.49427e+07		High	High	1.625e-05	6.305e-16	6.98	53.13
	High	[K].SKADPCCKSLTSAER.[V]	2xCarbamidomethyl [C6; C7]	8.16244e-05	4.17952e-05	1	1	1	Q60662	Q60662 [481-495]		2	1709.79	1.30916e+06		High	High	1.625e-05	3.52e-06	2.37	11.34
	High	[K].SLSMKHFETR.[G]		0.000120832	4.17952e-05	1	1	2	Q60662	Q60662 [597-606]		1	1235.62	7.01462e+06		High	High	1.625e-05	5.976e-06	2.91	17.98
	High	[K].SLSMKHFETR.[G]	1xOxidation [M4]	0.000877052	4.17952e-05	1	1	3	Q60662	Q60662 [597-606]		1	1251.62	13240645		High	High	1.625e-05	8.305e-05	2.61	11.11
	High	[K].SLTSAER.[V]		0.148747	0.00975626	1	1	2	Q60662	Q60662 [489-495]		0	763.394	68102554		High	High	0.005053	0.05629	1.53	10.73
	High	[K].SQSLAYATLK.[A]		0.00156174	4.17952e-05	1	1	22	Q60662	Q60662 [442-451]		0	1081.59	3.68093e+09		High	High	1.625e-05	0.0001785	2.21	27.42
	High	[R].SVATPEGECSMDDLSFYVNR.[L]	1xCarbamidomethyl [C9]	1.67638e-10	4.17952e-05	1	1	3	Q60662	Q60662 [204-223]		0	2276.98	101188316		High	High	1.625e-05	9.811e-14	6.14	47.82
	High	[R].SVATPEGECSMDDLSFYVNR.[L]	1xCarbamidomethyl [C9]; 1xOxidation [M11]	3.81231e-09	4.17952e-05	1	1	5	Q60662	Q60662 [204-223]		0	2292.97	1.61217e+08		High	High	1.625e-05	6.213e-12	5.41	41.43
	High	[K].TEGSVCLFK.[Q]	1xCarbamidomethyl [C6]	0.000673757	4.17952e-05	1	1	13	Q60662	Q60662 [93-101]		0	1040.51	6.39349e+08		High	High	1.625e-05	5.825e-05	2.29	31.43
	High	[K].TFLYSEMCNK.[N]	1xCarbamidomethyl [C8]; 1xOxidation [M7]	0.000810926	4.17952e-05	1	1	3	Q60662	Q60662 [298-307]		0	1308.56	2.19555e+07		High	High	1.625e-05	7.462e-05	2.1	26.34
	High	[K].TFLYSEMCNKNK.[C]	1xCarbamidomethyl [C8]	7.27289e-06	4.17952e-05	1	1	2	Q60662	Q60662 [298-309]		1	1534.7	827700		High	High	1.625e-05	1.418e-07	3.32	28.12
	High	[K].TFLYSEMCNKNK.[C]	1xCarbamidomethyl [C8]; 1xOxidation [M7]	9.20306e-06	4.17952e-05	1	1	3	Q60662	Q60662 [298-309]		1	1550.7	3.74471e+06		High	High	1.625e-05	1.936e-07	2.96	19.82
	High	[K].TLKVHSCGKPIPACVVLK.[R]	2xCarbamidomethyl [C7; C14]	2.5569e-09	4.17952e-05	1	1	2	Q60662	Q60662 [350-367]		1	2007.12	1.06651e+07		High	High	1.625e-05	3.657e-12	6.42	26.09
	High	[K].VCCTSK.[D]	2xCarbamidomethyl [C2; C3]	0.142578	0.00933895	1	1	3	Q60662	Q60662 [523-528]		0	754.322	682421		High	High	0.004877	0.05366	1.74	7.38
	High	[K].VCCTSKDEK.[R]	2xCarbamidomethyl [C2; C3]	0.00210589	4.17952e-05	1	1	4	Q60662	Q60662 [523-531]		1	1126.49	2.38668e+06		High	High	1.625e-05	0.0002637	2.76	7.8
	High	[K].VCCTSKDEKR.[E]	2xCarbamidomethyl [C2; C3]	0.000327932	4.17952e-05	1	1	4	Q60662	Q60662 [523-532]		2	1282.59	1.35439e+06		High	High	1.625e-05	2.249e-05	2.62	7.74
	High	[K].VDLYSPK.[G]		0.0501911	0.0029401	1	1	10	Q60662	Q60662 [26-32]		0	821.44	1186834089		High	High	0.001369	0.01557	1.91	21.58
	High	[K].VGDLEGDYSK.[I]		0.000131629	4.17952e-05	1	1	10	Q60662	Q60662 [140-149]		0	1082.5	1.15355e+09		High	High	1.625e-05	6.671e-06	3	18.08
	High	[K].VHSCGKPIPACVVLK.[R]	2xCarbamidomethyl [C4; C11]	2.44655e-10	4.17952e-05	1	1	4	Q60662	Q60662 [353-367]		0	1664.9	357741392		High	High	1.625e-05	1.626e-13	4.37	23.78
	High	[K].VHSCGKPIPACVVLKR.[V]	2xCarbamidomethyl [C4; C11]	5.50237e-12	4.17952e-05	1	1	1	Q60662	Q60662 [353-368]		1	1821	5535128		High	High	1.625e-05	1.341e-15	4.88	21.02
	High	[K].VICFVDVSTLNVEDK.[D]	1xCarbamidomethyl [C3]	1.09214e-05	4.17952e-05	1	1	4	Q60662	Q60662 [41-55]		0	1737.87	5.67444e+06		High	High	1.625e-05	2.447e-07	3.7	52.01
	High	[K].VICFVDVSTLNVEDKDSK.[G]	1xCarbamidomethyl [C3]	6.15941e-13	4.17952e-05	1	1	14	Q60662	Q60662 [41-58]		1	2068.03	4.1202e+08		High	High	1.625e-05	6.305e-16	6.06	46.09
	High	[R].VSEHILK.[E]		0.0508704	0.0029614	1	1	7	Q60662	Q60662 [496-502]		0	825.483	6.12695e+08		High	High	0.001398	0.01586	2.14	13.98
	High	[K].YSNNGAALAELEEQAALVGSGSR.[C]		2.81435e-15	4.17952e-05	1	1	11	Q60662	Q60662 [713-735]		0	2307.12	4.718e+08		High	High	1.625e-05	6.305e-16	8.04	53.54
High	Master Protein	A3KGW0	Outer dense fiber protein 2 OS=Mus musculus OX=10090 GN=Odf2 PE=1 SV=1	0	1053.59	76	89	704	62	701	80.7	8.5	2204.46	89	0	33	2.68048e+10	High	1
	Confidence	Annotated Sequence	Modifications	Qvality PEP	Qvality q-value	# Protein Groups	# Proteins	# PSMs	Master Protein Accessions	Positions in Master Proteins	Modifications in Master Proteins	# Missed Cleavages	Theo. MH+ [Da]	Abundance: F6: Sample	Quan Info	Found in Sample: [S6] F6: Sample	Confidence (by Search Engine): Sequest HT	Percolator q-Value (by Search Engine): Sequest HT	Percolator PEP (by Search Engine): Sequest HT	XCorr (by Search Engine): Sequest HT	Top Apex RT [min]
	High	[R].AEKSEEYAEQLHVQLADK.[D]		3.49473e-17	4.17952e-05	1	4	6	A3KGW0	A3KGW0 [457-474]		1	2088.02	8.54284e+07		High	High	1.625e-05	6.305e-16	6.71	30.03
	High	[R].AEKSEEYAEQLHVQLADKDLYVAEALSTLESWR.[S]		1.5496e-14	4.17952e-05	1	4	2	A3KGW0	A3KGW0 [457-489]		2	3821.89	2626869		High	High	1.625e-05	6.305e-16	6.49	64.07
	High	[K].AEVEAIMEQLK.[E]		4.19934e-06	4.17952e-05	1	4	10	A3KGW0	A3KGW0 [423-433]		0	1260.65	1.01157e+09		High	High	1.625e-05	6.866e-08	3.6	44.68
	High	[K].AEVEAIMEQLK.[E]	1xOxidation [M7]	1.10783e-05	4.17952e-05	1	4	16	A3KGW0	A3KGW0 [423-433]		0	1276.65	1.46294e+09		High	High	1.625e-05	2.496e-07	3.81	32.1
	High	[K].AEVEAIMEQLKELK.[Q]		1.45736e-08	4.17952e-05	1	4	4	A3KGW0	A3KGW0 [423-436]		1	1630.87	1.72588e+07		High	High	1.625e-05	3.709e-11	4.71	53.05
	High	[K].AEVEAIMEQLKELK.[Q]	1xOxidation [M7]	4.24844e-08	4.17952e-05	1	4	8	A3KGW0	A3KGW0 [423-436]		1	1646.87	3.97868e+07		High	High	1.625e-05	1.529e-10	4.59	41.07
	High	[K].ASFAPMEDK.[L]		0.00120855	4.17952e-05	1	4	5	A3KGW0	A3KGW0 [557-565]		0	995.45	5.24182e+07		High	High	1.625e-05	0.0001267	2.54	23.99
	High	[K].ASFAPMEDK.[L]	1xOxidation [M6]	0.00153966	4.17952e-05	1	4	5	A3KGW0	A3KGW0 [557-565]		0	1011.45	236715642		High	High	1.625e-05	0.0001744	2.35	15.28
	High	[K].ASFAPMEDKLNQAHLEVQQLK.[A]		6.10692e-15	4.17952e-05	1	4	8	A3KGW0	A3KGW0 [557-577]		1	2397.22	3.10356e+08		High	High	1.625e-05	6.305e-16	4.66	42.25
	High	[K].ASFAPMEDKLNQAHLEVQQLK.[A]	1xOxidation [M6]	7.97697e-15	4.17952e-05	1	4	9	A3KGW0	A3KGW0 [557-577]		1	2413.22	516187215		High	High	1.625e-05	6.305e-16	4.08	35.49
	High	[K].DEMNKEIEAAR.[R]		0.000478519	4.17952e-05	1	4	5	A3KGW0	A3KGW0 [620-630]		1	1305.61	1.2685e+07		High	High	1.625e-05	3.714e-05	3.73	18.13
	High	[K].DEMNKEIEAAR.[R]	1xOxidation [M3]	6.29767e-07	4.17952e-05	1	4	4	A3KGW0	A3KGW0 [620-630]		1	1321.61	25557363		High	High	1.625e-05	5.534e-09	3.77	11.64
	High	[K].DFTMLQK.[K]		0.0291079	0.00144607	2	5	6	F6Y325; A3KGW0	F6Y325 [191-197]; A3KGW0 [235-241]		0	882.439	118641721	Shared	High	High	0.0006916	0.007985	1.55	32.23
	High	[K].DFTMLQK.[K]	1xOxidation [M4]	0.0311799	0.00156088	2	5	5	F6Y325; A3KGW0	F6Y325 [191-197]; A3KGW0 [235-241]		0	898.434	251025105	Shared	High	High	0.0007338	0.008673	1.83	23.62
	High	[K].DKEVEELLQEIQCEK.[A]	1xCarbamidomethyl [C13]	1.89751e-08	4.17952e-05	1	4	9	A3KGW0	A3KGW0 [359-373]		1	1889.92	8.25183e+07		High	High	1.625e-05	5.232e-11	4.87	51.36
	High	[K].DKGDLELEIIVLNDR.[V]		4.16399e-07	4.17952e-05	1	4	2	A3KGW0	A3KGW0 [498-512]		1	1741.93	2.35233e+07		High	High	1.625e-05	3.186e-09	5.51	53.7
	High	[K].DKGDLELEIIVLNDRVTDLVNQQQSLEEK.[M]		1.58842e-13	4.17952e-05	1	4	1	A3KGW0	A3KGW0 [498-526]		2	3353.74		No Quan Values	High	High	1.625e-05	6.305e-16	8.2
	High	[R].DLLREQHCK.[E]	1xCarbamidomethyl [C8]	0.0519055	0.0029614	1	4	1	A3KGW0	A3KGW0 [316-324]		1	1198.6	1.72957e+06		High	High	0.001416	0.01618	1.67	12.17
	High	[R].DLLREQHCKEDSER.[L]	1xCarbamidomethyl [C8]	4.94799e-06	4.17952e-05	1	4	1	A3KGW0	A3KGW0 [316-329]		2	1814.84	791371		High	High	1.625e-05	8.526e-08	3.42	11.69
	High	[R].DWQKGSHELAR.[A]		0.000184045	4.17952e-05	1	2	3	A3KGW0	A3KGW0 [684-694]		1	1326.65	1.34131e+06		High	High	1.625e-05	1.038e-05	2.19	14.35
	High	[K].ECLMSK.[L]	1xCarbamidomethyl [C2]; 1xOxidation [M4]	0.120018	0.00771728	2	5	2	F6Y325; A3KGW0	F6Y325 [205-210]; A3KGW0 [249-254]		0	783.338	562900	Shared	High	High	0.004227	0.04362	1.18	9.48
	High	[R].EDRDSLVER.[L]		0.00565031	0.00018204	1	4	4	A3KGW0	A3KGW0 [529-537]		1	1118.54	139877038		High	High	5.705e-05	0.0009711	2.31	13.18
	High	[K].EDSERLMEQQGTLLK.[R]	1xOxidation [M7]	7.12798e-05	4.17952e-05	1	4	1	A3KGW0	A3KGW0 [325-339]		1	1792.87	2.43706e+06		High	High	1.625e-05	2.957e-06	3.67	24.8
	High	[K].EDSERLMEQQGTLLKR.[L]	1xOxidation [M7]	2.10621e-10	4.17952e-05	1	4	4	A3KGW0	A3KGW0 [325-340]		2	1948.98	1.76688e+07		High	High	1.625e-05	1.327e-13	5.8	20.4
	High	[K].EELEEVAHELAETEHENTVLR.[H]		2.72589e-14	4.17952e-05	2	5	4	F6Y325; A3KGW0	F6Y325 [160-180]; A3KGW0 [204-224]		0	2477.18	4.63264e+06	Shared	High	High	1.625e-05	6.305e-16	6.2	47.93
	High	[K].ELLLQKLSTFEETNR.[T]		2.74958e-08	4.17952e-05	2	5	3	F6Y325; A3KGW0	F6Y325 [254-268]; A3KGW0 [298-312]		1	1820.98	1.69473e+07	Shared	High	High	1.625e-05	8.608e-11	4.28	49.6
	High	[K].EVEELLQEIQCEK.[A]	1xCarbamidomethyl [C11]	3.10815e-07	4.17952e-05	1	4	5	A3KGW0	A3KGW0 [361-373]		0	1646.79	2.23532e+07		High	High	1.625e-05	2.148e-09	3.83	47.4
	High	[R].FWAQPCR.[S]	1xCarbamidomethyl [C6]	0.01317	0.000661247	2	2	3	F6Y325; A3KGW0	F6Y325 [22-28]; A3KGW0 [47-53]		0	964.446	18488819	Shared	High	High	0.0002902	0.002939	1.83	24.65
	High	[K].GDRDKETLK.[K]		0.00782259	0.000227142	1	4	1	A3KGW0	A3KGW0 [439-447]		2	1061.56	455840		High	High	7.016e-05	0.001499	2.18	8.59
	High	[R].GGAAAGAGLHPPR.[R]		1.49954e-08	4.17952e-05	1	1	15	A3KGW0	A3KGW0 [16-28]		0	1131.6	9.78596e+07		High	High	1.625e-05	3.844e-11	4.18	14.88
	High	[R].GGAAAGAGLHPPRR.[L]		0.00292078	9.22271e-05	1	1	3	A3KGW0	A3KGW0 [16-29]		1	1287.7	14176366		High	High	3.113e-05	0.0004091	2.96	12.27
	High	[R].GHLQAQLR.[C]		0.0194791	0.000978838	1	4	9	A3KGW0	A3KGW0 [391-398]		0	922.522	6.10893e+08		High	High	0.0004234	0.004827	2.15	12.95
	High	[R].GMKGDTVNVR.[R]	1xOxidation [M2]	0.00311368	9.22271e-05	2	7	2	F6Y325; A3KGW0	F6Y325 [66-75]; A3KGW0 [91-100]		1	1092.55	3.26356e+06	Shared	High	High	3.113e-05	0.0004444	1.58	10.14
	High	[K].GSHELAR.[A]		0.13915	0.00897839	1	2	4	A3KGW0	A3KGW0 [688-694]		0	769.395	2.02494e+07		High	High	0.004751	0.05187	2.09	8.9
	High	[K].HLQQEK.[E]		0.106529	0.00679609	2	5	1	F6Y325; A3KGW0	F6Y325 [199-204]; A3KGW0 [243-248]		0	782.416	253614	Shared	High	High	0.003783	0.03803	2.22	1.84
	High	[K].HLQQEKECLMSK.[L]	1xCarbamidomethyl [C8]; 1xOxidation [M10]	7.50715e-09	4.17952e-05	2	5	6	F6Y325; A3KGW0	F6Y325 [199-210]; A3KGW0 [243-254]		1	1546.74	6.59936e+07	Shared	High	High	1.625e-05	1.534e-11	4.34	10.37
	High	[R].KEELEEVAHELAETEHENTVLR.[H]		9.60192e-22	4.17952e-05	2	5	15	F6Y325; A3KGW0	F6Y325 [159-180]; A3KGW0 [203-224]		1	2605.27	1.04414e+09	Shared	High	High	1.625e-05	6.305e-16	8.36	44.1
	High	[K].KHLQQEKECLMSK.[L]	1xCarbamidomethyl [C9]	0.0808456	0.00489503	2	5	1	F6Y325; A3KGW0	F6Y325 [198-210]; A3KGW0 [242-254]		2	1658.84	1.12982e+06	Shared	High	High	0.0026	0.02743	2.32	10.85
	High	[K].KHLQQEKECLMSK.[L]	1xCarbamidomethyl [C9]; 1xOxidation [M11]	1.22095e-07	4.17952e-05	2	5	4	F6Y325; A3KGW0	F6Y325 [198-210]; A3KGW0 [242-254]		2	1674.83	2221230	Shared	High	High	1.625e-05	6.24e-10	4.57	9.59
	High	[K].KIDSLMNAVGCLK.[S]	1xCarbamidomethyl [C11]	0.00013352	4.17952e-05	2	6	2	F6Y325; A3KGW0	F6Y325 [126-138]; A3KGW0 [170-182]		1	1448.76	4.75026e+06	Shared	High	High	1.625e-05	6.786e-06	3.74	41.68
	High	[K].KIDSLMNAVGCLK.[S]	1xCarbamidomethyl [C11]; 1xOxidation [M6]	0.000262894	4.17952e-05	2	6	5	F6Y325; A3KGW0	F6Y325 [126-138]; A3KGW0 [170-182]		1	1464.75	2.28878e+07	Shared	High	High	1.625e-05	1.675e-05	3.73	33.03
	High	[R].KNIDLTAIISDLR.[S]		8.81751e-06	4.17952e-05	1	4	40	A3KGW0	A3KGW0 [667-679]		1	1471.85	1.50254e+09		High	High	1.625e-05	1.845e-07	3.39	56.95
	High	[R].KNIDLTAIISDLRSR.[IVE]		6.34275e-07	4.17952e-05	1	4	3	A3KGW0	A3KGW0 [667-681]		2	1714.98	2.52419e+06		High	High	1.625e-05	5.555e-09	3.8	54.04
	High	[R].LAEADSEK.[A]		0.0287098	0.00140654	1	4	6	A3KGW0	A3KGW0 [341-348]		0	862.415	3.34439e+07		High	High	0.0006688	0.007852	2.47	9.7
	High	[R].LAEADSEKAR.[L]		0.000165373	4.17952e-05	1	4	3	A3KGW0	A3KGW0 [341-350]		1	1089.55	3.3278e+06		High	High	1.625e-05	9.055e-06	2.89	9.67
	High	[K].LAECQDQLQGYER.[K]	1xCarbamidomethyl [C4]	2.75322e-07	4.17952e-05	1	4	4	A3KGW0	A3KGW0 [654-666]		0	1609.73	353442310		High	High	1.625e-05	1.834e-09	4.55	24.18
	High	[K].LAECQDQLQGYERK.[N]	1xCarbamidomethyl [C4]	1.10842e-10	4.17952e-05	1	4	1	A3KGW0	A3KGW0 [654-667]		1	1737.82	1.56662e+06		High	High	1.625e-05	5.658e-14	5.35	21.03
	High	[R].LCMQIK.[N]	1xCarbamidomethyl [C2]; 1xOxidation [M3]	0.134138	0.00862405	1	4	4	A3KGW0	A3KGW0 [407-412]		0	808.406	4.27263e+07		High	High	0.0046	0.0498	1.48	13.05
	High	[K].IDSLMNAVGCLK.[S]	1xCarbamidomethyl [C10]	3.69336e-06	4.17952e-05	2	6	3	F6Y325; A3KGW0	F6Y325 [127-138]; A3KGW0 [171-182]		0	1320.67	34464434	Shared	High	High	1.625e-05	5.766e-08	3.93	46.23
	High	[K].IDSLMNAVGCLK.[S]	1xCarbamidomethyl [C10]; 1xOxidation [M5]	7.12798e-05	4.17952e-05	2	6	2	F6Y325; A3KGW0	F6Y325 [127-138]; A3KGW0 [171-182]		0	1336.66		No Quan Values	High	High	1.625e-05	2.965e-06	3.1
	High	[R].LEADEVAAQLER.[C]		1.62408e-07	4.17952e-05	1	4	16	A3KGW0	A3KGW0 [599-610]		0	1343.68	1.62315e+09		High	High	1.625e-05	9.122e-10	4.04	37.49
	High	[R].LHGTTLASDFNDFIR.[R]		2.20412e-08	4.17952e-05	2	2	3	F6Y325; A3KGW0	F6Y325 [5-19]; A3KGW0 [30-44]		0	1706.85	7640947	Shared	High	High	1.625e-05	6.409e-11	4.51	48.29
	High	[R].LKASFAPMEDKLNQAHLEVQQLK.[A]		1.02371e-15	4.17952e-05	1	4	4	A3KGW0	A3KGW0 [555-577]		2	2638.4	1.96282e+06		High	High	1.625e-05	6.305e-16	5.37	42.48
	High	[R].LKASFAPMEDKLNQAHLEVQQLK.[A]	1xOxidation [M8]	7.83951e-14	4.17952e-05	1	4	4	A3KGW0	A3KGW0 [555-577]		2	2654.4	9.04415e+06		High	High	1.625e-05	6.305e-16	5.31	34.84
	High	[R].IKEEKDFTMLQK.[K]		9.71781e-08	4.17952e-05	2	5	4	F6Y325; A3KGW0	F6Y325 [186-197]; A3KGW0 [230-241]		2	1509.8	34468569	Shared	High	High	1.625e-05	4.606e-10	4.66	22.66
	High	[R].IKEEKDFTMLQK.[K]	1xOxidation [M9]	6.11244e-08	4.17952e-05	2	5	5	F6Y325; A3KGW0	F6Y325 [186-197]; A3KGW0 [230-241]		2	1525.79	161298327	Shared	High	High	1.625e-05	2.483e-10	4.21	18.4
	High	[R].LLLLLQDK.[D]		0.0026441	4.17952e-05	1	4	22	A3KGW0	A3KGW0 [351-358]		0	955.619	1.29854e+09		High	High	1.625e-05	0.0003592	1.99	47.27
	High	[R].LLLLLQDKDK.[E]		2.88116e-05	4.17952e-05	1	4	12	A3KGW0	A3KGW0 [351-360]		1	1198.74	6.32673e+08		High	High	1.625e-05	8.825e-07	3.56	39.03
	High	[R].LLLLLQDKDKEVEELLQEIQCEK.[A]	1xCarbamidomethyl [C21]	2.06162e-10	4.17952e-05	1	4	6	A3KGW0	A3KGW0 [351-373]		2	2826.52	1.57179e+08		High	High	1.625e-05	1.289e-13	6.14	64.29
	High	[R].LMEQQGTLLK.[R]		1.22417e-05	4.17952e-05	1	4	4	A3KGW0	A3KGW0 [330-339]		0	1160.63	166504886		High	High	1.625e-05	2.848e-07	3.07	29.83
	High	[R].LMEQQGTLLK.[R]	1xOxidation [M2]	1.19825e-05	4.17952e-05	1	4	17	A3KGW0	A3KGW0 [330-339]		0	1176.63	9.16034e+08		High	High	1.625e-05	2.759e-07	3.11	22.36
	High	[R].LMEQQGTLLKR.[L]		6.07702e-07	4.17952e-05	1	4	7	A3KGW0	A3KGW0 [330-340]		1	1316.74	9.47634e+07		High	High	1.625e-05	5.236e-09	3.38	23.67
	High	[R].LMEQQGTLLKR.[L]	1xOxidation [M2]	2.12409e-09	4.17952e-05	1	4	18	A3KGW0	A3KGW0 [330-340]		1	1332.73	9.10426e+08		High	High	1.625e-05	2.87e-12	3.8	17.49
	High	[K].LNQAHLEVQQLK.[A]		2.38403e-08	4.17952e-05	1	4	12	A3KGW0	A3KGW0 [566-577]		0	1420.79	8.62133e+08		High	High	1.625e-05	7.101e-11	5.09	24.3
	High	[K].LNQAHLEVQQLKASVK.[N]		4.66983e-12	4.17952e-05	1	4	3	A3KGW0	A3KGW0 [566-581]		1	1806.02	2.44167e+06		High	High	1.625e-05	1.119e-15	7.02	28.19
	High	[R].LSDLSTEDDDSGHCK.[M]	1xCarbamidomethyl [C14]	5.05767e-11	4.17952e-05	2	6	3	F6Y325; A3KGW0	F6Y325 [105-119]; A3KGW0 [149-163]		0	1678.69	4.03917e+07	Shared	High	High	1.625e-05	2.005e-14	5.37	13.88
	High	[K].LSTFEETNR.[T]		0.000935142	4.17952e-05	2	5	11	F6Y325; A3KGW0	F6Y325 [260-268]; A3KGW0 [304-312]		0	1096.53	1.04551e+09	Shared	High	High	1.625e-05	8.982e-05	2.33	19.09
	High	[K].LSTFEETNRTLR.[D-]		0.0617447	0.0037387	2	5	1	F6Y325; A3KGW0	F6Y325 [260-271]; A3KGW0 [304-315]		1	1466.76	1.02524e+06	Shared	High	High	0.001846	0.02005	1.61	22.98
	High	[K].ITEAKLAECQDQLQGYER.[K]	1xCarbamidomethyl [C9]	2.65463e-13	4.17952e-05	1	4	3	A3KGW0	A3KGW0 [649-666]		1	2152.03	5.04718e+06		High	High	1.625e-05	6.305e-16	7.21	30.04
	High	[K].LVEAEMDGAAAAK.[Q]		3.36184e-07	4.17952e-05	2	5	11	F6Y325; A3KGW0	F6Y325 [211-223]; A3KGW0 [255-267]		0	1275.62	1.38679e+08	Shared	High	High	1.625e-05	2.398e-09	3.17	23.21
	High	[K].LVEAEMDGAAAAK.[Q]	1xOxidation [M6]	2.35026e-08	4.17952e-05	2	5	11	F6Y325; A3KGW0	F6Y325 [211-223]; A3KGW0 [255-267]		0	1291.62	604037227	Shared	High	High	1.625e-05	7.015e-11	3.67	15.02
	High	[K].MLKDEMNK.[E]	1xOxidation [M]	0.00553153	0.00018204	1	4	3	A3KGW0	A3KGW0 [617-624]		1	1024.48	964429		High	High	5.705e-05	0.0009437	1.58	10.58
	High	[K].MLKDEMNKEIEAAR.[R]		4.74947e-10	4.17952e-05	1	4	8	A3KGW0	A3KGW0 [617-630]		2	1677.83	8.78142e+07		High	High	1.625e-05	3.93e-13	4.89	26.25
	High	[K].MLKDEMNKEIEAAR.[R]	1xOxidation [M]	4.13656e-12	4.17952e-05	1	4	16	A3KGW0	A3KGW0 [617-630]		2	1693.82	2.14614e+08		High	High	1.625e-05	9.861e-16	4.51	24.3
	High	[K].MLKDEMNKEIEAAR.[R]	2xOxidation [M1; M6]	6.2364e-09	4.17952e-05	1	4	8	A3KGW0	A3KGW0 [617-630]		2	1709.82	1.92617e+08		High	High	1.625e-05	1.203e-11	3.64	12.81
	High	[K].MREDRDSLVER.[L]		0.0512132	0.0029614	1	4	1	A3KGW0	A3KGW0 [527-537]		2	1405.69	8724068		High	High	0.001398	0.01603	2.55	13.48
	High	[K].MREDRDSLVER.[L]	1xOxidation [M1]	0.000688319	4.17952e-05	1	4	1	A3KGW0	A3KGW0 [527-537]		2	1421.68	34583604		High	High	1.625e-05	6.006e-05	2.99	11.42
	High	[K].NGVTSLTQK.[K]		0.00371865	9.22271e-05	2	4	4	F6Y325; A3KGW0	F6Y325 [37-45]; A3KGW0 [62-70]		0	947.516	134472998	Shared	High	High	3.113e-05	0.0005605	3	16.47
	High	[K].NGVTSLTQKK.[V]		0.0201688	0.000978838	2	4	1	F6Y325; A3KGW0	F6Y325 [37-46]; A3KGW0 [62-71]		1	1075.61	1.93102e+06	Shared	High	High	0.0004234	0.005044	2.33	12.7
	High	[K].NIDLTAIISDLR.[S]		1.61679e-05	4.17952e-05	1	4	9	A3KGW0	A3KGW0 [668-679]		0	1343.75	1.2236e+08		High	High	1.625e-05	4.127e-07	3.88	65.82
	High	[K].NYEGMIDNYK.[S]		0.00011577	4.17952e-05	1	4	6	A3KGW0	A3KGW0 [582-591]		0	1246.54	349102520		High	High	1.625e-05	5.607e-06	2.69	30.85
	High	[K].NYEGMIDNYK.[S]	1xOxidation [M5]	5.51383e-05	4.17952e-05	1	4	20	A3KGW0	A3KGW0 [582-591]		0	1262.54	1.32151e+09		High	High	1.625e-05	2.107e-06	2.44	21.19
	High	[R].QFQSQLADLQQLPDILK.[I]		3.96326e-12	4.17952e-05	1	4	31	A3KGW0	A3KGW0 [632-648]		0	1985.07	1.17968e+09		High	High	1.625e-05	9.385e-16	5.43	61.17
	High	[R].QFQSQLADLQQLPDILKITEAK.[L]		3.61706e-11	4.17952e-05	1	4	3	A3KGW0	A3KGW0 [632-653]		1	2527.38	816379		High	High	1.625e-05	1.282e-14	4.11	63.19
	High	[R].QKELLLQK.[L]		0.00210589	4.17952e-05	2	5	11	F6Y325; A3KGW0	F6Y325 [252-259]; A3KGW0 [296-303]		1	999.62	1153954343	Shared	High	High	1.625e-05	0.0002653	2.91	17.4
	High	[R].QKELLLQKLSTFEETNR.[T]		6.82938e-05	4.17952e-05	2	5	2	F6Y325; A3KGW0	F6Y325 [252-268]; A3KGW0 [296-312]		2	2077.13		No Quan Values	High	High	1.625e-05	2.78e-06	4.68
	High	[K].QMTCTDINTLTR.[Q]	1xCarbamidomethyl [C4]	5.27605e-06	4.17952e-05	2	5	9	F6Y325; A3KGW0	F6Y325 [240-251]; A3KGW0 [284-295]		0	1453.68	8.44068e+07	Shared	High	High	1.625e-05	9.269e-08	3.8	29.72
	High	[K].QMTCTDINTLTR.[Q]	1xCarbamidomethyl [C4]; 1xOxidation [M2]	4.98341e-06	4.17952e-05	2	5	10	F6Y325; A3KGW0	F6Y325 [240-251]; A3KGW0 [284-295]		0	1469.67	2.99093e+08	Shared	High	High	1.625e-05	8.608e-08	3.46	23.98
	High	[R].QTAEYSAFK.[L]		0.00176266	4.17952e-05	1	4	3	A3KGW0	A3KGW0 [541-549]		0	1044.5	5.90753e+06		High	High	1.625e-05	0.000209	2.66	18.36
	High	[R].QTAEYSAFKLENER.[L]		2.59707e-08	4.17952e-05	1	4	9	A3KGW0	A3KGW0 [541-554]		1	1685.81	7.91005e+08		High	High	1.625e-05	7.993e-11	5.39	28.87
	High	[K].QVMALK.[D]	1xOxidation [M3]	0.147853	0.00972805	2	5	4	F6Y325; A3KGW0	F6Y325 [224-229]; A3KGW0 [268-273]		0	705.396	1.79718e+07	Shared	High	High	0.005046	0.05602	1.96	11.97
	High	[K].QVMALKDTIGK.[L]		2.4106e-05	4.17952e-05	2	5	3	F6Y325; A3KGW0	F6Y325 [224-234]; A3KGW0 [268-278]		1	1203.68	2.79645e+07	Shared	High	High	1.625e-05	7.016e-07	3.47	26.29
	High	[K].QVMALKDTIGK.[L]	1xOxidation [M3]	1.04501e-06	4.17952e-05	2	5	10	F6Y325; A3KGW0	F6Y325 [224-234]; A3KGW0 [268-278]		1	1219.67	2.18535e+08	Shared	High	High	1.625e-05	1.08e-08	3.16	18.6
	High	[K].RGGAAAGAGLHPPR.[R]		0.0024979	4.17952e-05	1	1	1	A3KGW0	A3KGW0 [15-28]		1	1287.7	7.95878e+06		High	High	1.625e-05	0.0003311	3.16	12.27
	High	[K].RLAEADSEK.[A]		0.000544038	4.17952e-05	1	4	3	A3KGW0	A3KGW0 [340-348]		1	1018.52	4.30531e+06		High	High	1.625e-05	4.386e-05	2.41	9.35
	High	[R].RLHGTTLASDFNDFIR.[R]		6.90043e-08	4.17952e-05	2	2	1	F6Y325; A3KGW0	F6Y325 [4-19]; A3KGW0 [29-44]		1	1862.95	8654687	Shared	High	High	1.625e-05	2.914e-10	3.08	42.16
	High	[R].RQFQSQLADLQQLPDILK.[I]		1.22778e-14	4.17952e-05	1	4	10	A3KGW0	A3KGW0 [631-648]		1	2141.17	3.45946e+08		High	High	1.625e-05	6.305e-16	8.07	55.25
	High	[R].RQFQSQLADLQQLPDILKITEAK.[L]		1.1523e-13	4.17952e-05	1	4	3	A3KGW0	A3KGW0 [631-653]		2	2683.48	1.43426e+06		High	High	1.625e-05	6.305e-16	7.86	58.28
	High	[R].SGNQHKAEVEAIMEQLK.[E]		7.9732e-12	4.17952e-05	1	4	2	A3KGW0	A3KGW0 [417-433]		1	1911.96		No Quan Values	High	High	1.625e-05	1.998e-15	5.93
	High	[R].SGNQHKAEVEAIMEQLK.[E]	1xOxidation [M13]	5.15342e-13	4.17952e-05	1	4	2	A3KGW0	A3KGW0 [417-433]		1	1927.95	2.48751e+06		High	High	1.625e-05	6.305e-16	7.32	26.2
	High	[R].SWFPSCGK.[N]	1xCarbamidomethyl [C6]	0.0617447	0.0037387	2	2	3	F6Y325; A3KGW0	F6Y325 [29-36]; A3KGW0 [54-61]		0	968.429	26597012	Shared	High	High	0.001815	0.01994	1.7	31.34
	High	[K].TASELSK.[S]		0.143446	0.00940301	1	4	4	A3KGW0	A3KGW0 [378-384]		0	735.388	3.77093e+07		High	High	0.004935	0.05397	2.19	9.81
	High	[K].TASELSKSMESMR.[G]	2xOxidation [M9; M12]	1.14805e-05	4.17952e-05	1	4	2	A3KGW0	A3KGW0 [378-390]		1	1488.67	1.03964e+06		High	High	1.625e-05	2.6e-07	3.24	10.3
	High	[K].TKVPWMPPGK.[S]		0.151459	0.00998432	1	4	1	A3KGW0	A3KGW0 [107-116]		1	1140.62	3.32277e+06		High	High	0.005133	0.05776	1.96	31.21
	High	[K].TKVPWMPPGK.[S]	1xOxidation [M6]	0.00156174	4.17952e-05	1	4	3	A3KGW0	A3KGW0 [107-116]		1	1156.62	6.62535e+07		High	High	1.625e-05	0.0001785	3.27	24.34
	High	[K].TRLEADEVAAQLER.[C]		2.87891e-11	4.17952e-05	1	4	28	A3KGW0	A3KGW0 [597-610]		1	1600.83	2.25426e+09		High	High	1.625e-05	9.42e-15	3.47	33.72
	High	[K].VPWMPPGK.[S]	1xOxidation [M4]	0.0228546	0.00118135	1	4	1	A3KGW0	A3KGW0 [109-116]		0	927.476	5.1539e+06		High	High	0.0005279	0.005916	2.1	26.42
	High	[R].VRDWQKGSHELAR.[A]		2.76195e-10	4.17952e-05	1	2	1	A3KGW0	A3KGW0 [682-694]		2	1581.82	1.10798e+06		High	High	1.625e-05	1.902e-13	4.47	12.63
	High	[R].VTDLVNQQQSLEEK.[M]		1.48691e-09	4.17952e-05	1	4	17	A3KGW0	A3KGW0 [513-526]		0	1630.83	7.36444e+08		High	High	1.625e-05	1.78e-12	5.09	26.31
	High	[R].VTDLVNQQQSLEEKMR.[E]	1xOxidation [M15]	0.0109717	0.000538616	1	4	1	A3KGW0	A3KGW0 [513-528]		1	1933.96		No Quan Values	High	High	0.0001747	0.002324	2.43
	High	[R].VTDLVNQQQSLEEKMREDR.[D]	1xOxidation [M15]	3.50884e-07	4.17952e-05	1	4	2	A3KGW0	A3KGW0 [513-531]		2	2334.14	2.81031e+06		High	High	1.625e-05	2.545e-09	5.4	22.48
High	None	A3KGV9	Outer dense fiber protein 2 OS=Mus musculus OX=10090 GN=Odf2 PE=1 SV=1	0	1003.61	75	82	675	59	657	75.5	7.74	2118.15	82	0	0	2.66235e+10	High	1
	Confidence	Annotated Sequence	Modifications	Qvality PEP	Qvality q-value	# Protein Groups	# Proteins	# PSMs	Master Protein Accessions	Positions in Master Proteins	Modifications in Master Proteins	# Missed Cleavages	Theo. MH+ [Da]	Abundance: F6: Sample	Quan Info	Found in Sample: [S6] F6: Sample	Confidence (by Search Engine): Sequest HT	Percolator q-Value (by Search Engine): Sequest HT	Percolator PEP (by Search Engine): Sequest HT	XCorr (by Search Engine): Sequest HT	Top Apex RT [min]
	High	[R].AEKSEEYAEQLHVQLADK.[D]		3.49473e-17	4.17952e-05	1	4	6	A3KGW0	A3KGW0 [457-474]		1	2088.02	8.54284e+07		High	High	1.625e-05	6.305e-16	6.71	30.03
	High	[R].AEKSEEYAEQLHVQLADKDLYVAEALSTLESWR.[S]		1.5496e-14	4.17952e-05	1	4	2	A3KGW0	A3KGW0 [457-489]		2	3821.89	2626869		High	High	1.625e-05	6.305e-16	6.49	64.07
	High	[K].AEVEAIMEQLK.[E]		4.19934e-06	4.17952e-05	1	4	10	A3KGW0	A3KGW0 [423-433]		0	1260.65	1.01157e+09		High	High	1.625e-05	6.866e-08	3.6	44.68
	High	[K].AEVEAIMEQLK.[E]	1xOxidation [M7]	1.10783e-05	4.17952e-05	1	4	16	A3KGW0	A3KGW0 [423-433]		0	1276.65	1.46294e+09		High	High	1.625e-05	2.496e-07	3.81	32.1
	High	[K].AEVEAIMEQLKELK.[Q]		1.45736e-08	4.17952e-05	1	4	4	A3KGW0	A3KGW0 [423-436]		1	1630.87	1.72588e+07		High	High	1.625e-05	3.709e-11	4.71	53.05
	High	[K].AEVEAIMEQLKELK.[Q]	1xOxidation [M7]	4.24844e-08	4.17952e-05	1	4	8	A3KGW0	A3KGW0 [423-436]		1	1646.87	3.97868e+07		High	High	1.625e-05	1.529e-10	4.59	41.07
	High	[K].ASFAPMEDK.[L]		0.00120855	4.17952e-05	1	4	5	A3KGW0	A3KGW0 [557-565]		0	995.45	5.24182e+07		High	High	1.625e-05	0.0001267	2.54	23.99
	High	[K].ASFAPMEDK.[L]	1xOxidation [M6]	0.00153966	4.17952e-05	1	4	5	A3KGW0	A3KGW0 [557-565]		0	1011.45	236715642		High	High	1.625e-05	0.0001744	2.35	15.28
	High	[K].ASFAPMEDKLNQAHLEVQQLK.[A]		6.10692e-15	4.17952e-05	1	4	8	A3KGW0	A3KGW0 [557-577]		1	2397.22	3.10356e+08		High	High	1.625e-05	6.305e-16	4.66	42.25
	High	[K].ASFAPMEDKLNQAHLEVQQLK.[A]	1xOxidation [M6]	7.97697e-15	4.17952e-05	1	4	9	A3KGW0	A3KGW0 [557-577]		1	2413.22	516187215		High	High	1.625e-05	6.305e-16	4.08	35.49
	High	[K].DEMNKEIEAAR.[R]		0.000478519	4.17952e-05	1	4	5	A3KGW0	A3KGW0 [620-630]		1	1305.61	1.2685e+07		High	High	1.625e-05	3.714e-05	3.73	18.13
	High	[K].DEMNKEIEAAR.[R]	1xOxidation [M3]	6.29767e-07	4.17952e-05	1	4	4	A3KGW0	A3KGW0 [620-630]		1	1321.61	25557363		High	High	1.625e-05	5.534e-09	3.77	11.64
	High	[K].DFTMLQK.[K]		0.0291079	0.00144607	2	5	6	F6Y325; A3KGW0	F6Y325 [191-197]; A3KGW0 [235-241]		0	882.439	118641721	Shared	High	High	0.0006916	0.007985	1.55	32.23
	High	[K].DFTMLQK.[K]	1xOxidation [M4]	0.0311799	0.00156088	2	5	5	F6Y325; A3KGW0	F6Y325 [191-197]; A3KGW0 [235-241]		0	898.434	251025105	Shared	High	High	0.0007338	0.008673	1.83	23.62
	High	[K].DKEVEELLQEIQCEK.[A]	1xCarbamidomethyl [C13]	1.89751e-08	4.17952e-05	1	4	9	A3KGW0	A3KGW0 [359-373]		1	1889.92	8.25183e+07		High	High	1.625e-05	5.232e-11	4.87	51.36
	High	[K].DKGDLELEIIVLNDR.[V]		4.16399e-07	4.17952e-05	1	4	2	A3KGW0	A3KGW0 [498-512]		1	1741.93	2.35233e+07		High	High	1.625e-05	3.186e-09	5.51	53.7
	High	[K].DKGDLELEIIVLNDRVTDLVNQQQSLEEK.[M]		1.58842e-13	4.17952e-05	1	4	1	A3KGW0	A3KGW0 [498-526]		2	3353.74		No Quan Values	High	High	1.625e-05	6.305e-16	8.2
	High	[R].DLLREQHCK.[E]	1xCarbamidomethyl [C8]	0.0519055	0.0029614	1	4	1	A3KGW0	A3KGW0 [316-324]		1	1198.6	1.72957e+06		High	High	0.001416	0.01618	1.67	12.17
	High	[R].DLLREQHCKEDSER.[L]	1xCarbamidomethyl [C8]	4.94799e-06	4.17952e-05	1	4	1	A3KGW0	A3KGW0 [316-329]		2	1814.84	791371		High	High	1.625e-05	8.526e-08	3.42	11.69
	High	[R].DWQKGSHELAR.[A]		0.000184045	4.17952e-05	1	2	3	A3KGW0	A3KGW0 [684-694]		1	1326.65	1.34131e+06		High	High	1.625e-05	1.038e-05	2.19	14.35
	High	[K].ECLMSK.[L]	1xCarbamidomethyl [C2]; 1xOxidation [M4]	0.120018	0.00771728	2	5	2	F6Y325; A3KGW0	F6Y325 [205-210]; A3KGW0 [249-254]		0	783.338	562900	Shared	High	High	0.004227	0.04362	1.18	9.48
	High	[R].EDRDSLVER.[L]		0.00565031	0.00018204	1	4	4	A3KGW0	A3KGW0 [529-537]		1	1118.54	139877038		High	High	5.705e-05	0.0009711	2.31	13.18
	High	[K].EDSERLMEQQGTLLK.[R]	1xOxidation [M7]	7.12798e-05	4.17952e-05	1	4	1	A3KGW0	A3KGW0 [325-339]		1	1792.87	2.43706e+06		High	High	1.625e-05	2.957e-06	3.67	24.8
	High	[K].EDSERLMEQQGTLLKR.[L]	1xOxidation [M7]	2.10621e-10	4.17952e-05	1	4	4	A3KGW0	A3KGW0 [325-340]		2	1948.98	1.76688e+07		High	High	1.625e-05	1.327e-13	5.8	20.4
	High	[K].EELEEVAHELAETEHENTVLR.[H]		2.72589e-14	4.17952e-05	2	5	4	F6Y325; A3KGW0	F6Y325 [160-180]; A3KGW0 [204-224]		0	2477.18	4.63264e+06	Shared	High	High	1.625e-05	6.305e-16	6.2	47.93
	High	[K].ELLLQKLSTFEETNR.[T]		2.74958e-08	4.17952e-05	2	5	3	F6Y325; A3KGW0	F6Y325 [254-268]; A3KGW0 [298-312]		1	1820.98	1.69473e+07	Shared	High	High	1.625e-05	8.608e-11	4.28	49.6
	High	[K].EVEELLQEIQCEK.[A]	1xCarbamidomethyl [C11]	3.10815e-07	4.17952e-05	1	4	5	A3KGW0	A3KGW0 [361-373]		0	1646.79	2.23532e+07		High	High	1.625e-05	2.148e-09	3.83	47.4
	High	[K].GDRDKETLK.[K]		0.00782259	0.000227142	1	4	1	A3KGW0	A3KGW0 [439-447]		2	1061.56	455840		High	High	7.016e-05	0.001499	2.18	8.59
	High	[R].GHLQAQLR.[C]		0.0194791	0.000978838	1	4	9	A3KGW0	A3KGW0 [391-398]		0	922.522	6.10893e+08		High	High	0.0004234	0.004827	2.15	12.95
	High	[R].GMKGDTVNVR.[R]	1xOxidation [M2]	0.00311368	9.22271e-05	2	7	2	F6Y325; A3KGW0	F6Y325 [66-75]; A3KGW0 [91-100]		1	1092.55	3.26356e+06	Shared	High	High	3.113e-05	0.0004444	1.58	10.14
	High	[K].GSHELAR.[A]		0.13915	0.00897839	1	2	4	A3KGW0	A3KGW0 [688-694]		0	769.395	2.02494e+07		High	High	0.004751	0.05187	2.09	8.9
	High	[K].HLQQEK.[E]		0.106529	0.00679609	2	5	1	F6Y325; A3KGW0	F6Y325 [199-204]; A3KGW0 [243-248]		0	782.416	253614	Shared	High	High	0.003783	0.03803	2.22	1.84
	High	[K].HLQQEKECLMSK.[L]	1xCarbamidomethyl [C8]; 1xOxidation [M10]	7.50715e-09	4.17952e-05	2	5	6	F6Y325; A3KGW0	F6Y325 [199-210]; A3KGW0 [243-254]		1	1546.74	6.59936e+07	Shared	High	High	1.625e-05	1.534e-11	4.34	10.37
	High	[R].KEELEEVAHELAETEHENTVLR.[H]		9.60192e-22	4.17952e-05	2	5	15	F6Y325; A3KGW0	F6Y325 [159-180]; A3KGW0 [203-224]		1	2605.27	1.04414e+09	Shared	High	High	1.625e-05	6.305e-16	8.36	44.1
	High	[K].KHLQQEKECLMSK.[L]	1xCarbamidomethyl [C9]	0.0808456	0.00489503	2	5	1	F6Y325; A3KGW0	F6Y325 [198-210]; A3KGW0 [242-254]		2	1658.84	1.12982e+06	Shared	High	High	0.0026	0.02743	2.32	10.85
	High	[K].KHLQQEKECLMSK.[L]	1xCarbamidomethyl [C9]; 1xOxidation [M11]	1.22095e-07	4.17952e-05	2	5	4	F6Y325; A3KGW0	F6Y325 [198-210]; A3KGW0 [242-254]		2	1674.83	2221230	Shared	High	High	1.625e-05	6.24e-10	4.57	9.59
	High	[K].KIDSLMNAVGCLK.[S]	1xCarbamidomethyl [C11]	0.00013352	4.17952e-05	2	6	2	F6Y325; A3KGW0	F6Y325 [126-138]; A3KGW0 [170-182]		1	1448.76	4.75026e+06	Shared	High	High	1.625e-05	6.786e-06	3.74	41.68
	High	[K].KIDSLMNAVGCLK.[S]	1xCarbamidomethyl [C11]; 1xOxidation [M6]	0.000262894	4.17952e-05	2	6	5	F6Y325; A3KGW0	F6Y325 [126-138]; A3KGW0 [170-182]		1	1464.75	2.28878e+07	Shared	High	High	1.625e-05	1.675e-05	3.73	33.03
	High	[R].KNIDLTAIISDLR.[S]		8.81751e-06	4.17952e-05	1	4	40	A3KGW0	A3KGW0 [667-679]		1	1471.85	1.50254e+09		High	High	1.625e-05	1.845e-07	3.39	56.95
	High	[R].KNIDLTAIISDLRSR.[IVE]		6.34275e-07	4.17952e-05	1	4	3	A3KGW0	A3KGW0 [667-681]		2	1714.98	2.52419e+06		High	High	1.625e-05	5.555e-09	3.8	54.04
	High	[R].LAEADSEK.[A]		0.0287098	0.00140654	1	4	6	A3KGW0	A3KGW0 [341-348]		0	862.415	3.34439e+07		High	High	0.0006688	0.007852	2.47	9.7
	High	[R].LAEADSEKAR.[L]		0.000165373	4.17952e-05	1	4	3	A3KGW0	A3KGW0 [341-350]		1	1089.55	3.3278e+06		High	High	1.625e-05	9.055e-06	2.89	9.67
	High	[K].LAECQDQLQGYER.[K]	1xCarbamidomethyl [C4]	2.75322e-07	4.17952e-05	1	4	4	A3KGW0	A3KGW0 [654-666]		0	1609.73	353442310		High	High	1.625e-05	1.834e-09	4.55	24.18
	High	[K].LAECQDQLQGYERK.[N]	1xCarbamidomethyl [C4]	1.10842e-10	4.17952e-05	1	4	1	A3KGW0	A3KGW0 [654-667]		1	1737.82	1.56662e+06		High	High	1.625e-05	5.658e-14	5.35	21.03
	High	[R].LCMQIK.[N]	1xCarbamidomethyl [C2]; 1xOxidation [M3]	0.134138	0.00862405	1	4	4	A3KGW0	A3KGW0 [407-412]		0	808.406	4.27263e+07		High	High	0.0046	0.0498	1.48	13.05
	High	[K].IDSLMNAVGCLK.[S]	1xCarbamidomethyl [C10]	3.69336e-06	4.17952e-05	2	6	3	F6Y325; A3KGW0	F6Y325 [127-138]; A3KGW0 [171-182]		0	1320.67	34464434	Shared	High	High	1.625e-05	5.766e-08	3.93	46.23
	High	[K].IDSLMNAVGCLK.[S]	1xCarbamidomethyl [C10]; 1xOxidation [M5]	7.12798e-05	4.17952e-05	2	6	2	F6Y325; A3KGW0	F6Y325 [127-138]; A3KGW0 [171-182]		0	1336.66		No Quan Values	High	High	1.625e-05	2.965e-06	3.1
	High	[R].LEADEVAAQLER.[C]		1.62408e-07	4.17952e-05	1	4	16	A3KGW0	A3KGW0 [599-610]		0	1343.68	1.62315e+09		High	High	1.625e-05	9.122e-10	4.04	37.49
	High	[R].LKASFAPMEDKLNQAHLEVQQLK.[A]		1.02371e-15	4.17952e-05	1	4	4	A3KGW0	A3KGW0 [555-577]		2	2638.4	1.96282e+06		High	High	1.625e-05	6.305e-16	5.37	42.48
	High	[R].LKASFAPMEDKLNQAHLEVQQLK.[A]	1xOxidation [M8]	7.83951e-14	4.17952e-05	1	4	4	A3KGW0	A3KGW0 [555-577]		2	2654.4	9.04415e+06		High	High	1.625e-05	6.305e-16	5.31	34.84
	High	[R].IKEEKDFTMLQK.[K]		9.71781e-08	4.17952e-05	2	5	4	F6Y325; A3KGW0	F6Y325 [186-197]; A3KGW0 [230-241]		2	1509.8	34468569	Shared	High	High	1.625e-05	4.606e-10	4.66	22.66
	High	[R].IKEEKDFTMLQK.[K]	1xOxidation [M9]	6.11244e-08	4.17952e-05	2	5	5	F6Y325; A3KGW0	F6Y325 [186-197]; A3KGW0 [230-241]		2	1525.79	161298327	Shared	High	High	1.625e-05	2.483e-10	4.21	18.4
	High	[R].LLLLLQDK.[D]		0.0026441	4.17952e-05	1	4	22	A3KGW0	A3KGW0 [351-358]		0	955.619	1.29854e+09		High	High	1.625e-05	0.0003592	1.99	47.27
	High	[R].LLLLLQDKDK.[E]		2.88116e-05	4.17952e-05	1	4	12	A3KGW0	A3KGW0 [351-360]		1	1198.74	6.32673e+08		High	High	1.625e-05	8.825e-07	3.56	39.03
	High	[R].LLLLLQDKDKEVEELLQEIQCEK.[A]	1xCarbamidomethyl [C21]	2.06162e-10	4.17952e-05	1	4	6	A3KGW0	A3KGW0 [351-373]		2	2826.52	1.57179e+08		High	High	1.625e-05	1.289e-13	6.14	64.29
	High	[R].LMEQQGTLLK.[R]		1.22417e-05	4.17952e-05	1	4	4	A3KGW0	A3KGW0 [330-339]		0	1160.63	166504886		High	High	1.625e-05	2.848e-07	3.07	29.83
	High	[R].LMEQQGTLLK.[R]	1xOxidation [M2]	1.19825e-05	4.17952e-05	1	4	17	A3KGW0	A3KGW0 [330-339]		0	1176.63	9.16034e+08		High	High	1.625e-05	2.759e-07	3.11	22.36
	High	[R].LMEQQGTLLKR.[L]		6.07702e-07	4.17952e-05	1	4	7	A3KGW0	A3KGW0 [330-340]		1	1316.74	9.47634e+07		High	High	1.625e-05	5.236e-09	3.38	23.67
	High	[R].LMEQQGTLLKR.[L]	1xOxidation [M2]	2.12409e-09	4.17952e-05	1	4	18	A3KGW0	A3KGW0 [330-340]		1	1332.73	9.10426e+08		High	High	1.625e-05	2.87e-12	3.8	17.49
	High	[K].LNQAHLEVQQLK.[A]		2.38403e-08	4.17952e-05	1	4	12	A3KGW0	A3KGW0 [566-577]		0	1420.79	8.62133e+08		High	High	1.625e-05	7.101e-11	5.09	24.3
	High	[K].LNQAHLEVQQLKASVK.[N]		4.66983e-12	4.17952e-05	1	4	3	A3KGW0	A3KGW0 [566-581]		1	1806.02	2.44167e+06		High	High	1.625e-05	1.119e-15	7.02	28.19
	High	[R].LSDLSTEDDDSGHCK.[M]	1xCarbamidomethyl [C14]	5.05767e-11	4.17952e-05	2	6	3	F6Y325; A3KGW0	F6Y325 [105-119]; A3KGW0 [149-163]		0	1678.69	4.03917e+07	Shared	High	High	1.625e-05	2.005e-14	5.37	13.88
	High	[K].LSTFEETNR.[T]		0.000935142	4.17952e-05	2	5	11	F6Y325; A3KGW0	F6Y325 [260-268]; A3KGW0 [304-312]		0	1096.53	1.04551e+09	Shared	High	High	1.625e-05	8.982e-05	2.33	19.09
	High	[K].LSTFEETNRTLR.[D-]		0.0617447	0.0037387	2	5	1	F6Y325; A3KGW0	F6Y325 [260-271]; A3KGW0 [304-315]		1	1466.76	1.02524e+06	Shared	High	High	0.001846	0.02005	1.61	22.98
	High	[K].ITEAKLAECQDQLQGYER.[K]	1xCarbamidomethyl [C9]	2.65463e-13	4.17952e-05	1	4	3	A3KGW0	A3KGW0 [649-666]		1	2152.03	5.04718e+06		High	High	1.625e-05	6.305e-16	7.21	30.04
	High	[K].LVEAEMDGAAAAK.[Q]		3.36184e-07	4.17952e-05	2	5	11	F6Y325; A3KGW0	F6Y325 [211-223]; A3KGW0 [255-267]		0	1275.62	1.38679e+08	Shared	High	High	1.625e-05	2.398e-09	3.17	23.21
	High	[K].LVEAEMDGAAAAK.[Q]	1xOxidation [M6]	2.35026e-08	4.17952e-05	2	5	11	F6Y325; A3KGW0	F6Y325 [211-223]; A3KGW0 [255-267]		0	1291.62	604037227	Shared	High	High	1.625e-05	7.015e-11	3.67	15.02
	High	[K].MLKDEMNK.[E]	1xOxidation [M]	0.00553153	0.00018204	1	4	3	A3KGW0	A3KGW0 [617-624]		1	1024.48	964429		High	High	5.705e-05	0.0009437	1.58	10.58
	High	[K].MLKDEMNKEIEAAR.[R]		4.74947e-10	4.17952e-05	1	4	8	A3KGW0	A3KGW0 [617-630]		2	1677.83	8.78142e+07		High	High	1.625e-05	3.93e-13	4.89	26.25
	High	[K].MLKDEMNKEIEAAR.[R]	1xOxidation [M]	4.13656e-12	4.17952e-05	1	4	16	A3KGW0	A3KGW0 [617-630]		2	1693.82	2.14614e+08		High	High	1.625e-05	9.861e-16	4.51	24.3
	High	[K].MLKDEMNKEIEAAR.[R]	2xOxidation [M1; M6]	6.2364e-09	4.17952e-05	1	4	8	A3KGW0	A3KGW0 [617-630]		2	1709.82	1.92617e+08		High	High	1.625e-05	1.203e-11	3.64	12.81
	High	[K].MREDRDSLVER.[L]		0.0512132	0.0029614	1	4	1	A3KGW0	A3KGW0 [527-537]		2	1405.69	8724068		High	High	0.001398	0.01603	2.55	13.48
	High	[K].MREDRDSLVER.[L]	1xOxidation [M1]	0.000688319	4.17952e-05	1	4	1	A3KGW0	A3KGW0 [527-537]		2	1421.68	34583604		High	High	1.625e-05	6.006e-05	2.99	11.42
	High	[K].NGVTSLTQK.[K]		0.00371865	9.22271e-05	2	4	4	F6Y325; A3KGW0	F6Y325 [37-45]; A3KGW0 [62-70]		0	947.516	134472998	Shared	High	High	3.113e-05	0.0005605	3	16.47
	High	[K].NGVTSLTQKK.[V]		0.0201688	0.000978838	2	4	1	F6Y325; A3KGW0	F6Y325 [37-46]; A3KGW0 [62-71]		1	1075.61	1.93102e+06	Shared	High	High	0.0004234	0.005044	2.33	12.7
	High	[K].NIDLTAIISDLR.[S]		1.61679e-05	4.17952e-05	1	4	9	A3KGW0	A3KGW0 [668-679]		0	1343.75	1.2236e+08		High	High	1.625e-05	4.127e-07	3.88	65.82
	High	[K].NYEGMIDNYK.[S]		0.00011577	4.17952e-05	1	4	6	A3KGW0	A3KGW0 [582-591]		0	1246.54	349102520		High	High	1.625e-05	5.607e-06	2.69	30.85
	High	[K].NYEGMIDNYK.[S]	1xOxidation [M5]	5.51383e-05	4.17952e-05	1	4	20	A3KGW0	A3KGW0 [582-591]		0	1262.54	1.32151e+09		High	High	1.625e-05	2.107e-06	2.44	21.19
	High	[R].QFQSQLADLQQLPDILK.[I]		3.96326e-12	4.17952e-05	1	4	31	A3KGW0	A3KGW0 [632-648]		0	1985.07	1.17968e+09		High	High	1.625e-05	9.385e-16	5.43	61.17
	High	[R].QFQSQLADLQQLPDILKITEAK.[L]		3.61706e-11	4.17952e-05	1	4	3	A3KGW0	A3KGW0 [632-653]		1	2527.38	816379		High	High	1.625e-05	1.282e-14	4.11	63.19
	High	[R].QKELLLQK.[L]		0.00210589	4.17952e-05	2	5	11	F6Y325; A3KGW0	F6Y325 [252-259]; A3KGW0 [296-303]		1	999.62	1153954343	Shared	High	High	1.625e-05	0.0002653	2.91	17.4
	High	[R].QKELLLQKLSTFEETNR.[T]		6.82938e-05	4.17952e-05	2	5	2	F6Y325; A3KGW0	F6Y325 [252-268]; A3KGW0 [296-312]		2	2077.13		No Quan Values	High	High	1.625e-05	2.78e-06	4.68
	High	[K].QMTCTDINTLTR.[Q]	1xCarbamidomethyl [C4]	5.27605e-06	4.17952e-05	2	5	9	F6Y325; A3KGW0	F6Y325 [240-251]; A3KGW0 [284-295]		0	1453.68	8.44068e+07	Shared	High	High	1.625e-05	9.269e-08	3.8	29.72
	High	[K].QMTCTDINTLTR.[Q]	1xCarbamidomethyl [C4]; 1xOxidation [M2]	4.98341e-06	4.17952e-05	2	5	10	F6Y325; A3KGW0	F6Y325 [240-251]; A3KGW0 [284-295]		0	1469.67	2.99093e+08	Shared	High	High	1.625e-05	8.608e-08	3.46	23.98
	High	[R].QTAEYSAFK.[L]		0.00176266	4.17952e-05	1	4	3	A3KGW0	A3KGW0 [541-549]		0	1044.5	5.90753e+06		High	High	1.625e-05	0.000209	2.66	18.36
	High	[R].QTAEYSAFKLENER.[L]		2.59707e-08	4.17952e-05	1	4	9	A3KGW0	A3KGW0 [541-554]		1	1685.81	7.91005e+08		High	High	1.625e-05	7.993e-11	5.39	28.87
	High	[K].QVMALK.[D]	1xOxidation [M3]	0.147853	0.00972805	2	5	4	F6Y325; A3KGW0	F6Y325 [224-229]; A3KGW0 [268-273]		0	705.396	1.79718e+07	Shared	High	High	0.005046	0.05602	1.96	11.97
	High	[K].QVMALKDTIGK.[L]		2.4106e-05	4.17952e-05	2	5	3	F6Y325; A3KGW0	F6Y325 [224-234]; A3KGW0 [268-278]		1	1203.68	2.79645e+07	Shared	High	High	1.625e-05	7.016e-07	3.47	26.29
	High	[K].QVMALKDTIGK.[L]	1xOxidation [M3]	1.04501e-06	4.17952e-05	2	5	10	F6Y325; A3KGW0	F6Y325 [224-234]; A3KGW0 [268-278]		1	1219.67	2.18535e+08	Shared	High	High	1.625e-05	1.08e-08	3.16	18.6
	High	[K].RLAEADSEK.[A]		0.000544038	4.17952e-05	1	4	3	A3KGW0	A3KGW0 [340-348]		1	1018.52	4.30531e+06		High	High	1.625e-05	4.386e-05	2.41	9.35
	High	[R].RQFQSQLADLQQLPDILK.[I]		1.22778e-14	4.17952e-05	1	4	10	A3KGW0	A3KGW0 [631-648]		1	2141.17	3.45946e+08		High	High	1.625e-05	6.305e-16	8.07	55.25
	High	[R].RQFQSQLADLQQLPDILKITEAK.[L]		1.1523e-13	4.17952e-05	1	4	3	A3KGW0	A3KGW0 [631-653]		2	2683.48	1.43426e+06		High	High	1.625e-05	6.305e-16	7.86	58.28
	High	[R].SGNQHKAEVEAIMEQLK.[E]		7.9732e-12	4.17952e-05	1	4	2	A3KGW0	A3KGW0 [417-433]		1	1911.96		No Quan Values	High	High	1.625e-05	1.998e-15	5.93
	High	[R].SGNQHKAEVEAIMEQLK.[E]	1xOxidation [M13]	5.15342e-13	4.17952e-05	1	4	2	A3KGW0	A3KGW0 [417-433]		1	1927.95	2.48751e+06		High	High	1.625e-05	6.305e-16	7.32	26.2
	High	[K].TASELSK.[S]		0.143446	0.00940301	1	4	4	A3KGW0	A3KGW0 [378-384]		0	735.388	3.77093e+07		High	High	0.004935	0.05397	2.19	9.81
	High	[K].TASELSKSMESMR.[G]	2xOxidation [M9; M12]	1.14805e-05	4.17952e-05	1	4	2	A3KGW0	A3KGW0 [378-390]		1	1488.67	1.03964e+06		High	High	1.625e-05	2.6e-07	3.24	10.3
	High	[K].TKVPWMPPGK.[S]		0.151459	0.00998432	1	4	1	A3KGW0	A3KGW0 [107-116]		1	1140.62	3.32277e+06		High	High	0.005133	0.05776	1.96	31.21
	High	[K].TKVPWMPPGK.[S]	1xOxidation [M6]	0.00156174	4.17952e-05	1	4	3	A3KGW0	A3KGW0 [107-116]		1	1156.62	6.62535e+07		High	High	1.625e-05	0.0001785	3.27	24.34
	High	[K].TRLEADEVAAQLER.[C]		2.87891e-11	4.17952e-05	1	4	28	A3KGW0	A3KGW0 [597-610]		1	1600.83	2.25426e+09		High	High	1.625e-05	9.42e-15	3.47	33.72
	High	[K].VPWMPPGK.[S]	1xOxidation [M4]	0.0228546	0.00118135	1	4	1	A3KGW0	A3KGW0 [109-116]		0	927.476	5.1539e+06		High	High	0.0005279	0.005916	2.1	26.42
	High	[R].VRDWQKGSHELAR.[A]		2.76195e-10	4.17952e-05	1	2	1	A3KGW0	A3KGW0 [682-694]		2	1581.82	1.10798e+06		High	High	1.625e-05	1.902e-13	4.47	12.63
	High	[R].VTDLVNQQQSLEEK.[M]		1.48691e-09	4.17952e-05	1	4	17	A3KGW0	A3KGW0 [513-526]		0	1630.83	7.36444e+08		High	High	1.625e-05	1.78e-12	5.09	26.31
	High	[R].VTDLVNQQQSLEEKMR.[E]	1xOxidation [M15]	0.0109717	0.000538616	1	4	1	A3KGW0	A3KGW0 [513-528]		1	1933.96		No Quan Values	High	High	0.0001747	0.002324	2.43
	High	[R].VTDLVNQQQSLEEKMREDR.[D]	1xOxidation [M15]	3.50884e-07	4.17952e-05	1	4	2	A3KGW0	A3KGW0 [513-531]		2	2334.14	2.81031e+06		High	High	1.625e-05	2.545e-09	5.4	22.48
High	None	A3KGV1	Outer dense fiber protein 2 OS=Mus musculus OX=10090 GN=Odf2 PE=1 SV=1	0	984.617	58	79	667	56	830	95.5	7.61	2103.34	79	0	0	2.66008e+10	High	1
	Confidence	Annotated Sequence	Modifications	Qvality PEP	Qvality q-value	# Protein Groups	# Proteins	# PSMs	Master Protein Accessions	Positions in Master Proteins	Modifications in Master Proteins	# Missed Cleavages	Theo. MH+ [Da]	Abundance: F6: Sample	Quan Info	Found in Sample: [S6] F6: Sample	Confidence (by Search Engine): Sequest HT	Percolator q-Value (by Search Engine): Sequest HT	Percolator PEP (by Search Engine): Sequest HT	XCorr (by Search Engine): Sequest HT	Top Apex RT [min]
	High	[R].AEKSEEYAEQLHVQLADK.[D]		3.49473e-17	4.17952e-05	1	4	6	A3KGW0	A3KGW0 [457-474]		1	2088.02	8.54284e+07		High	High	1.625e-05	6.305e-16	6.71	30.03
	High	[R].AEKSEEYAEQLHVQLADKDLYVAEALSTLESWR.[S]		1.5496e-14	4.17952e-05	1	4	2	A3KGW0	A3KGW0 [457-489]		2	3821.89	2626869		High	High	1.625e-05	6.305e-16	6.49	64.07
	High	[K].AEVEAIMEQLK.[E]		4.19934e-06	4.17952e-05	1	4	10	A3KGW0	A3KGW0 [423-433]		0	1260.65	1.01157e+09		High	High	1.625e-05	6.866e-08	3.6	44.68
	High	[K].AEVEAIMEQLK.[E]	1xOxidation [M7]	1.10783e-05	4.17952e-05	1	4	16	A3KGW0	A3KGW0 [423-433]		0	1276.65	1.46294e+09		High	High	1.625e-05	2.496e-07	3.81	32.1
	High	[K].AEVEAIMEQLKELK.[Q]		1.45736e-08	4.17952e-05	1	4	4	A3KGW0	A3KGW0 [423-436]		1	1630.87	1.72588e+07		High	High	1.625e-05	3.709e-11	4.71	53.05
	High	[K].AEVEAIMEQLKELK.[Q]	1xOxidation [M7]	4.24844e-08	4.17952e-05	1	4	8	A3KGW0	A3KGW0 [423-436]		1	1646.87	3.97868e+07		High	High	1.625e-05	1.529e-10	4.59	41.07
	High	[K].ASFAPMEDK.[L]		0.00120855	4.17952e-05	1	4	5	A3KGW0	A3KGW0 [557-565]		0	995.45	5.24182e+07		High	High	1.625e-05	0.0001267	2.54	23.99
	High	[K].ASFAPMEDK.[L]	1xOxidation [M6]	0.00153966	4.17952e-05	1	4	5	A3KGW0	A3KGW0 [557-565]		0	1011.45	236715642		High	High	1.625e-05	0.0001744	2.35	15.28
	High	[K].ASFAPMEDKLNQAHLEVQQLK.[A]		6.10692e-15	4.17952e-05	1	4	8	A3KGW0	A3KGW0 [557-577]		1	2397.22	3.10356e+08		High	High	1.625e-05	6.305e-16	4.66	42.25
	High	[K].ASFAPMEDKLNQAHLEVQQLK.[A]	1xOxidation [M6]	7.97697e-15	4.17952e-05	1	4	9	A3KGW0	A3KGW0 [557-577]		1	2413.22	516187215		High	High	1.625e-05	6.305e-16	4.08	35.49
	High	[K].DEMNKEIEAAR.[R]		0.000478519	4.17952e-05	1	4	5	A3KGW0	A3KGW0 [620-630]		1	1305.61	1.2685e+07		High	High	1.625e-05	3.714e-05	3.73	18.13
	High	[K].DEMNKEIEAAR.[R]	1xOxidation [M3]	6.29767e-07	4.17952e-05	1	4	4	A3KGW0	A3KGW0 [620-630]		1	1321.61	25557363		High	High	1.625e-05	5.534e-09	3.77	11.64
	High	[K].DFTMLQK.[K]		0.0291079	0.00144607	2	5	6	F6Y325; A3KGW0	F6Y325 [191-197]; A3KGW0 [235-241]		0	882.439	118641721	Shared	High	High	0.0006916	0.007985	1.55	32.23
	High	[K].DFTMLQK.[K]	1xOxidation [M4]	0.0311799	0.00156088	2	5	5	F6Y325; A3KGW0	F6Y325 [191-197]; A3KGW0 [235-241]		0	898.434	251025105	Shared	High	High	0.0007338	0.008673	1.83	23.62
	High	[K].DKEVEELLQEIQCEK.[A]	1xCarbamidomethyl [C13]	1.89751e-08	4.17952e-05	1	4	9	A3KGW0	A3KGW0 [359-373]		1	1889.92	8.25183e+07		High	High	1.625e-05	5.232e-11	4.87	51.36
	High	[K].DKGDLELEIIVLNDR.[V]		4.16399e-07	4.17952e-05	1	4	2	A3KGW0	A3KGW0 [498-512]		1	1741.93	2.35233e+07		High	High	1.625e-05	3.186e-09	5.51	53.7
	High	[K].DKGDLELEIIVLNDRVTDLVNQQQSLEEK.[M]		1.58842e-13	4.17952e-05	1	4	1	A3KGW0	A3KGW0 [498-526]		2	3353.74		No Quan Values	High	High	1.625e-05	6.305e-16	8.2
	High	[R].DLLREQHCK.[E]	1xCarbamidomethyl [C8]	0.0519055	0.0029614	1	4	1	A3KGW0	A3KGW0 [316-324]		1	1198.6	1.72957e+06		High	High	0.001416	0.01618	1.67	12.17
	High	[R].DLLREQHCKEDSER.[L]	1xCarbamidomethyl [C8]	4.94799e-06	4.17952e-05	1	4	1	A3KGW0	A3KGW0 [316-329]		2	1814.84	791371		High	High	1.625e-05	8.526e-08	3.42	11.69
	High	[K].ECLMSK.[L]	1xCarbamidomethyl [C2]; 1xOxidation [M4]	0.120018	0.00771728	2	5	2	F6Y325; A3KGW0	F6Y325 [205-210]; A3KGW0 [249-254]		0	783.338	562900	Shared	High	High	0.004227	0.04362	1.18	9.48
	High	[R].EDRDSLVER.[L]		0.00565031	0.00018204	1	4	4	A3KGW0	A3KGW0 [529-537]		1	1118.54	139877038		High	High	5.705e-05	0.0009711	2.31	13.18
	High	[K].EDSERLMEQQGTLLK.[R]	1xOxidation [M7]	7.12798e-05	4.17952e-05	1	4	1	A3KGW0	A3KGW0 [325-339]		1	1792.87	2.43706e+06		High	High	1.625e-05	2.957e-06	3.67	24.8
	High	[K].EDSERLMEQQGTLLKR.[L]	1xOxidation [M7]	2.10621e-10	4.17952e-05	1	4	4	A3KGW0	A3KGW0 [325-340]		2	1948.98	1.76688e+07		High	High	1.625e-05	1.327e-13	5.8	20.4
	High	[K].EELEEVAHELAETEHENTVLR.[H]		2.72589e-14	4.17952e-05	2	5	4	F6Y325; A3KGW0	F6Y325 [160-180]; A3KGW0 [204-224]		0	2477.18	4.63264e+06	Shared	High	High	1.625e-05	6.305e-16	6.2	47.93
	High	[K].ELLLQKLSTFEETNR.[T]		2.74958e-08	4.17952e-05	2	5	3	F6Y325; A3KGW0	F6Y325 [254-268]; A3KGW0 [298-312]		1	1820.98	1.69473e+07	Shared	High	High	1.625e-05	8.608e-11	4.28	49.6
	High	[K].EVEELLQEIQCEK.[A]	1xCarbamidomethyl [C11]	3.10815e-07	4.17952e-05	1	4	5	A3KGW0	A3KGW0 [361-373]		0	1646.79	2.23532e+07		High	High	1.625e-05	2.148e-09	3.83	47.4
	High	[K].GDRDKETLK.[K]		0.00782259	0.000227142	1	4	1	A3KGW0	A3KGW0 [439-447]		2	1061.56	455840		High	High	7.016e-05	0.001499	2.18	8.59
	High	[R].GHLQAQLR.[C]		0.0194791	0.000978838	1	4	9	A3KGW0	A3KGW0 [391-398]		0	922.522	6.10893e+08		High	High	0.0004234	0.004827	2.15	12.95
	High	[R].GMKGDTVNVR.[R]	1xOxidation [M2]	0.00311368	9.22271e-05	2	7	2	F6Y325; A3KGW0	F6Y325 [66-75]; A3KGW0 [91-100]		1	1092.55	3.26356e+06	Shared	High	High	3.113e-05	0.0004444	1.58	10.14
	High	[K].HLQQEK.[E]		0.106529	0.00679609	2	5	1	F6Y325; A3KGW0	F6Y325 [199-204]; A3KGW0 [243-248]		0	782.416	253614	Shared	High	High	0.003783	0.03803	2.22	1.84
	High	[K].HLQQEKECLMSK.[L]	1xCarbamidomethyl [C8]; 1xOxidation [M10]	7.50715e-09	4.17952e-05	2	5	6	F6Y325; A3KGW0	F6Y325 [199-210]; A3KGW0 [243-254]		1	1546.74	6.59936e+07	Shared	High	High	1.625e-05	1.534e-11	4.34	10.37
	High	[R].KEELEEVAHELAETEHENTVLR.[H]		9.60192e-22	4.17952e-05	2	5	15	F6Y325; A3KGW0	F6Y325 [159-180]; A3KGW0 [203-224]		1	2605.27	1.04414e+09	Shared	High	High	1.625e-05	6.305e-16	8.36	44.1
	High	[K].KHLQQEKECLMSK.[L]	1xCarbamidomethyl [C9]	0.0808456	0.00489503	2	5	1	F6Y325; A3KGW0	F6Y325 [198-210]; A3KGW0 [242-254]		2	1658.84	1.12982e+06	Shared	High	High	0.0026	0.02743	2.32	10.85
	High	[K].KHLQQEKECLMSK.[L]	1xCarbamidomethyl [C9]; 1xOxidation [M11]	1.22095e-07	4.17952e-05	2	5	4	F6Y325; A3KGW0	F6Y325 [198-210]; A3KGW0 [242-254]		2	1674.83	2221230	Shared	High	High	1.625e-05	6.24e-10	4.57	9.59
	High	[K].KIDSLMNAVGCLK.[S]	1xCarbamidomethyl [C11]	0.00013352	4.17952e-05	2	6	2	F6Y325; A3KGW0	F6Y325 [126-138]; A3KGW0 [170-182]		1	1448.76	4.75026e+06	Shared	High	High	1.625e-05	6.786e-06	3.74	41.68
	High	[K].KIDSLMNAVGCLK.[S]	1xCarbamidomethyl [C11]; 1xOxidation [M6]	0.000262894	4.17952e-05	2	6	5	F6Y325; A3KGW0	F6Y325 [126-138]; A3KGW0 [170-182]		1	1464.75	2.28878e+07	Shared	High	High	1.625e-05	1.675e-05	3.73	33.03
	High	[R].KNIDLTAIISDLR.[S]		8.81751e-06	4.17952e-05	1	4	40	A3KGW0	A3KGW0 [667-679]		1	1471.85	1.50254e+09		High	High	1.625e-05	1.845e-07	3.39	56.95
	High	[R].KNIDLTAIISDLRSR.[IVE]		6.34275e-07	4.17952e-05	1	4	3	A3KGW0	A3KGW0 [667-681]		2	1714.98	2.52419e+06		High	High	1.625e-05	5.555e-09	3.8	54.04
	High	[R].LAEADSEK.[A]		0.0287098	0.00140654	1	4	6	A3KGW0	A3KGW0 [341-348]		0	862.415	3.34439e+07		High	High	0.0006688	0.007852	2.47	9.7
	High	[R].LAEADSEKAR.[L]		0.000165373	4.17952e-05	1	4	3	A3KGW0	A3KGW0 [341-350]		1	1089.55	3.3278e+06		High	High	1.625e-05	9.055e-06	2.89	9.67
	High	[K].LAECQDQLQGYER.[K]	1xCarbamidomethyl [C4]	2.75322e-07	4.17952e-05	1	4	4	A3KGW0	A3KGW0 [654-666]		0	1609.73	353442310		High	High	1.625e-05	1.834e-09	4.55	24.18
	High	[K].LAECQDQLQGYERK.[N]	1xCarbamidomethyl [C4]	1.10842e-10	4.17952e-05	1	4	1	A3KGW0	A3KGW0 [654-667]		1	1737.82	1.56662e+06		High	High	1.625e-05	5.658e-14	5.35	21.03
	High	[R].LCMQIK.[N]	1xCarbamidomethyl [C2]; 1xOxidation [M3]	0.134138	0.00862405	1	4	4	A3KGW0	A3KGW0 [407-412]		0	808.406	4.27263e+07		High	High	0.0046	0.0498	1.48	13.05
	High	[K].IDSLMNAVGCLK.[S]	1xCarbamidomethyl [C10]	3.69336e-06	4.17952e-05	2	6	3	F6Y325; A3KGW0	F6Y325 [127-138]; A3KGW0 [171-182]		0	1320.67	34464434	Shared	High	High	1.625e-05	5.766e-08	3.93	46.23
	High	[K].IDSLMNAVGCLK.[S]	1xCarbamidomethyl [C10]; 1xOxidation [M5]	7.12798e-05	4.17952e-05	2	6	2	F6Y325; A3KGW0	F6Y325 [127-138]; A3KGW0 [171-182]		0	1336.66		No Quan Values	High	High	1.625e-05	2.965e-06	3.1
	High	[R].LEADEVAAQLER.[C]		1.62408e-07	4.17952e-05	1	4	16	A3KGW0	A3KGW0 [599-610]		0	1343.68	1.62315e+09		High	High	1.625e-05	9.122e-10	4.04	37.49
	High	[R].LKASFAPMEDKLNQAHLEVQQLK.[A]		1.02371e-15	4.17952e-05	1	4	4	A3KGW0	A3KGW0 [555-577]		2	2638.4	1.96282e+06		High	High	1.625e-05	6.305e-16	5.37	42.48
	High	[R].LKASFAPMEDKLNQAHLEVQQLK.[A]	1xOxidation [M8]	7.83951e-14	4.17952e-05	1	4	4	A3KGW0	A3KGW0 [555-577]		2	2654.4	9.04415e+06		High	High	1.625e-05	6.305e-16	5.31	34.84
	High	[R].IKEEKDFTMLQK.[K]		9.71781e-08	4.17952e-05	2	5	4	F6Y325; A3KGW0	F6Y325 [186-197]; A3KGW0 [230-241]		2	1509.8	34468569	Shared	High	High	1.625e-05	4.606e-10	4.66	22.66
	High	[R].IKEEKDFTMLQK.[K]	1xOxidation [M9]	6.11244e-08	4.17952e-05	2	5	5	F6Y325; A3KGW0	F6Y325 [186-197]; A3KGW0 [230-241]		2	1525.79	161298327	Shared	High	High	1.625e-05	2.483e-10	4.21	18.4
	High	[R].LLLLLQDK.[D]		0.0026441	4.17952e-05	1	4	22	A3KGW0	A3KGW0 [351-358]		0	955.619	1.29854e+09		High	High	1.625e-05	0.0003592	1.99	47.27
	High	[R].LLLLLQDKDK.[E]		2.88116e-05	4.17952e-05	1	4	12	A3KGW0	A3KGW0 [351-360]		1	1198.74	6.32673e+08		High	High	1.625e-05	8.825e-07	3.56	39.03
	High	[R].LLLLLQDKDKEVEELLQEIQCEK.[A]	1xCarbamidomethyl [C21]	2.06162e-10	4.17952e-05	1	4	6	A3KGW0	A3KGW0 [351-373]		2	2826.52	1.57179e+08		High	High	1.625e-05	1.289e-13	6.14	64.29
	High	[R].LMEQQGTLLK.[R]		1.22417e-05	4.17952e-05	1	4	4	A3KGW0	A3KGW0 [330-339]		0	1160.63	166504886		High	High	1.625e-05	2.848e-07	3.07	29.83
	High	[R].LMEQQGTLLK.[R]	1xOxidation [M2]	1.19825e-05	4.17952e-05	1	4	17	A3KGW0	A3KGW0 [330-339]		0	1176.63	9.16034e+08		High	High	1.625e-05	2.759e-07	3.11	22.36
	High	[R].LMEQQGTLLKR.[L]		6.07702e-07	4.17952e-05	1	4	7	A3KGW0	A3KGW0 [330-340]		1	1316.74	9.47634e+07		High	High	1.625e-05	5.236e-09	3.38	23.67
	High	[R].LMEQQGTLLKR.[L]	1xOxidation [M2]	2.12409e-09	4.17952e-05	1	4	18	A3KGW0	A3KGW0 [330-340]		1	1332.73	9.10426e+08		High	High	1.625e-05	2.87e-12	3.8	17.49
	High	[K].LNQAHLEVQQLK.[A]		2.38403e-08	4.17952e-05	1	4	12	A3KGW0	A3KGW0 [566-577]		0	1420.79	8.62133e+08		High	High	1.625e-05	7.101e-11	5.09	24.3
	High	[K].LNQAHLEVQQLKASVK.[N]		4.66983e-12	4.17952e-05	1	4	3	A3KGW0	A3KGW0 [566-581]		1	1806.02	2.44167e+06		High	High	1.625e-05	1.119e-15	7.02	28.19
	High	[R].LSDLSTEDDDSGHCK.[M]	1xCarbamidomethyl [C14]	5.05767e-11	4.17952e-05	2	6	3	F6Y325; A3KGW0	F6Y325 [105-119]; A3KGW0 [149-163]		0	1678.69	4.03917e+07	Shared	High	High	1.625e-05	2.005e-14	5.37	13.88
	High	[K].LSTFEETNR.[T]		0.000935142	4.17952e-05	2	5	11	F6Y325; A3KGW0	F6Y325 [260-268]; A3KGW0 [304-312]		0	1096.53	1.04551e+09	Shared	High	High	1.625e-05	8.982e-05	2.33	19.09
	High	[K].LSTFEETNRTLR.[D-]		0.0617447	0.0037387	2	5	1	F6Y325; A3KGW0	F6Y325 [260-271]; A3KGW0 [304-315]		1	1466.76	1.02524e+06	Shared	High	High	0.001846	0.02005	1.61	22.98
	High	[K].ITEAKLAECQDQLQGYER.[K]	1xCarbamidomethyl [C9]	2.65463e-13	4.17952e-05	1	4	3	A3KGW0	A3KGW0 [649-666]		1	2152.03	5.04718e+06		High	High	1.625e-05	6.305e-16	7.21	30.04
	High	[K].LVEAEMDGAAAAK.[Q]		3.36184e-07	4.17952e-05	2	5	11	F6Y325; A3KGW0	F6Y325 [211-223]; A3KGW0 [255-267]		0	1275.62	1.38679e+08	Shared	High	High	1.625e-05	2.398e-09	3.17	23.21
	High	[K].LVEAEMDGAAAAK.[Q]	1xOxidation [M6]	2.35026e-08	4.17952e-05	2	5	11	F6Y325; A3KGW0	F6Y325 [211-223]; A3KGW0 [255-267]		0	1291.62	604037227	Shared	High	High	1.625e-05	7.015e-11	3.67	15.02
	High	[K].MLKDEMNK.[E]	1xOxidation [M]	0.00553153	0.00018204	1	4	3	A3KGW0	A3KGW0 [617-624]		1	1024.48	964429		High	High	5.705e-05	0.0009437	1.58	10.58
	High	[K].MLKDEMNKEIEAAR.[R]		4.74947e-10	4.17952e-05	1	4	8	A3KGW0	A3KGW0 [617-630]		2	1677.83	8.78142e+07		High	High	1.625e-05	3.93e-13	4.89	26.25
	High	[K].MLKDEMNKEIEAAR.[R]	1xOxidation [M]	4.13656e-12	4.17952e-05	1	4	16	A3KGW0	A3KGW0 [617-630]		2	1693.82	2.14614e+08		High	High	1.625e-05	9.861e-16	4.51	24.3
	High	[K].MLKDEMNKEIEAAR.[R]	2xOxidation [M1; M6]	6.2364e-09	4.17952e-05	1	4	8	A3KGW0	A3KGW0 [617-630]		2	1709.82	1.92617e+08		High	High	1.625e-05	1.203e-11	3.64	12.81
	High	[K].MREDRDSLVER.[L]		0.0512132	0.0029614	1	4	1	A3KGW0	A3KGW0 [527-537]		2	1405.69	8724068		High	High	0.001398	0.01603	2.55	13.48
	High	[K].MREDRDSLVER.[L]	1xOxidation [M1]	0.000688319	4.17952e-05	1	4	1	A3KGW0	A3KGW0 [527-537]		2	1421.68	34583604		High	High	1.625e-05	6.006e-05	2.99	11.42
	High	[K].NGVTSLTQK.[K]		0.00371865	9.22271e-05	2	4	4	F6Y325; A3KGW0	F6Y325 [37-45]; A3KGW0 [62-70]		0	947.516	134472998	Shared	High	High	3.113e-05	0.0005605	3	16.47
	High	[K].NGVTSLTQKK.[V]		0.0201688	0.000978838	2	4	1	F6Y325; A3KGW0	F6Y325 [37-46]; A3KGW0 [62-71]		1	1075.61	1.93102e+06	Shared	High	High	0.0004234	0.005044	2.33	12.7
	High	[K].NIDLTAIISDLR.[S]		1.61679e-05	4.17952e-05	1	4	9	A3KGW0	A3KGW0 [668-679]		0	1343.75	1.2236e+08		High	High	1.625e-05	4.127e-07	3.88	65.82
	High	[K].NYEGMIDNYK.[S]		0.00011577	4.17952e-05	1	4	6	A3KGW0	A3KGW0 [582-591]		0	1246.54	349102520		High	High	1.625e-05	5.607e-06	2.69	30.85
	High	[K].NYEGMIDNYK.[S]	1xOxidation [M5]	5.51383e-05	4.17952e-05	1	4	20	A3KGW0	A3KGW0 [582-591]		0	1262.54	1.32151e+09		High	High	1.625e-05	2.107e-06	2.44	21.19
	High	[R].QFQSQLADLQQLPDILK.[I]		3.96326e-12	4.17952e-05	1	4	31	A3KGW0	A3KGW0 [632-648]		0	1985.07	1.17968e+09		High	High	1.625e-05	9.385e-16	5.43	61.17
	High	[R].QFQSQLADLQQLPDILKITEAK.[L]		3.61706e-11	4.17952e-05	1	4	3	A3KGW0	A3KGW0 [632-653]		1	2527.38	816379		High	High	1.625e-05	1.282e-14	4.11	63.19
	High	[R].QKELLLQK.[L]		0.00210589	4.17952e-05	2	5	11	F6Y325; A3KGW0	F6Y325 [252-259]; A3KGW0 [296-303]		1	999.62	1153954343	Shared	High	High	1.625e-05	0.0002653	2.91	17.4
	High	[R].QKELLLQKLSTFEETNR.[T]		6.82938e-05	4.17952e-05	2	5	2	F6Y325; A3KGW0	F6Y325 [252-268]; A3KGW0 [296-312]		2	2077.13		No Quan Values	High	High	1.625e-05	2.78e-06	4.68
	High	[K].QMTCTDINTLTR.[Q]	1xCarbamidomethyl [C4]	5.27605e-06	4.17952e-05	2	5	9	F6Y325; A3KGW0	F6Y325 [240-251]; A3KGW0 [284-295]		0	1453.68	8.44068e+07	Shared	High	High	1.625e-05	9.269e-08	3.8	29.72
	High	[K].QMTCTDINTLTR.[Q]	1xCarbamidomethyl [C4]; 1xOxidation [M2]	4.98341e-06	4.17952e-05	2	5	10	F6Y325; A3KGW0	F6Y325 [240-251]; A3KGW0 [284-295]		0	1469.67	2.99093e+08	Shared	High	High	1.625e-05	8.608e-08	3.46	23.98
	High	[R].QTAEYSAFK.[L]		0.00176266	4.17952e-05	1	4	3	A3KGW0	A3KGW0 [541-549]		0	1044.5	5.90753e+06		High	High	1.625e-05	0.000209	2.66	18.36
	High	[R].QTAEYSAFKLENER.[L]		2.59707e-08	4.17952e-05	1	4	9	A3KGW0	A3KGW0 [541-554]		1	1685.81	7.91005e+08		High	High	1.625e-05	7.993e-11	5.39	28.87
	High	[K].QVMALK.[D]	1xOxidation [M3]	0.147853	0.00972805	2	5	4	F6Y325; A3KGW0	F6Y325 [224-229]; A3KGW0 [268-273]		0	705.396	1.79718e+07	Shared	High	High	0.005046	0.05602	1.96	11.97
	High	[K].QVMALKDTIGK.[L]		2.4106e-05	4.17952e-05	2	5	3	F6Y325; A3KGW0	F6Y325 [224-234]; A3KGW0 [268-278]		1	1203.68	2.79645e+07	Shared	High	High	1.625e-05	7.016e-07	3.47	26.29
	High	[K].QVMALKDTIGK.[L]	1xOxidation [M3]	1.04501e-06	4.17952e-05	2	5	10	F6Y325; A3KGW0	F6Y325 [224-234]; A3KGW0 [268-278]		1	1219.67	2.18535e+08	Shared	High	High	1.625e-05	1.08e-08	3.16	18.6
	High	[K].RLAEADSEK.[A]		0.000544038	4.17952e-05	1	4	3	A3KGW0	A3KGW0 [340-348]		1	1018.52	4.30531e+06		High	High	1.625e-05	4.386e-05	2.41	9.35
	High	[R].RQFQSQLADLQQLPDILK.[I]		1.22778e-14	4.17952e-05	1	4	10	A3KGW0	A3KGW0 [631-648]		1	2141.17	3.45946e+08		High	High	1.625e-05	6.305e-16	8.07	55.25
	High	[R].RQFQSQLADLQQLPDILKITEAK.[L]		1.1523e-13	4.17952e-05	1	4	3	A3KGW0	A3KGW0 [631-653]		2	2683.48	1.43426e+06		High	High	1.625e-05	6.305e-16	7.86	58.28
	High	[R].SGNQHKAEVEAIMEQLK.[E]		7.9732e-12	4.17952e-05	1	4	2	A3KGW0	A3KGW0 [417-433]		1	1911.96		No Quan Values	High	High	1.625e-05	1.998e-15	5.93
	High	[R].SGNQHKAEVEAIMEQLK.[E]	1xOxidation [M13]	5.15342e-13	4.17952e-05	1	4	2	A3KGW0	A3KGW0 [417-433]		1	1927.95	2.48751e+06		High	High	1.625e-05	6.305e-16	7.32	26.2
	High	[K].TASELSK.[S]		0.143446	0.00940301	1	4	4	A3KGW0	A3KGW0 [378-384]		0	735.388	3.77093e+07		High	High	0.004935	0.05397	2.19	9.81
	High	[K].TASELSKSMESMR.[G]	2xOxidation [M9; M12]	1.14805e-05	4.17952e-05	1	4	2	A3KGW0	A3KGW0 [378-390]		1	1488.67	1.03964e+06		High	High	1.625e-05	2.6e-07	3.24	10.3
	High	[K].TKVPWMPPGK.[S]		0.151459	0.00998432	1	4	1	A3KGW0	A3KGW0 [107-116]		1	1140.62	3.32277e+06		High	High	0.005133	0.05776	1.96	31.21
	High	[K].TKVPWMPPGK.[S]	1xOxidation [M6]	0.00156174	4.17952e-05	1	4	3	A3KGW0	A3KGW0 [107-116]		1	1156.62	6.62535e+07		High	High	1.625e-05	0.0001785	3.27	24.34
	High	[K].TRLEADEVAAQLER.[C]		2.87891e-11	4.17952e-05	1	4	28	A3KGW0	A3KGW0 [597-610]		1	1600.83	2.25426e+09		High	High	1.625e-05	9.42e-15	3.47	33.72
	High	[K].VPWMPPGK.[S]	1xOxidation [M4]	0.0228546	0.00118135	1	4	1	A3KGW0	A3KGW0 [109-116]		0	927.476	5.1539e+06		High	High	0.0005279	0.005916	2.1	26.42
	High	[R].VTDLVNQQQSLEEK.[M]		1.48691e-09	4.17952e-05	1	4	17	A3KGW0	A3KGW0 [513-526]		0	1630.83	7.36444e+08		High	High	1.625e-05	1.78e-12	5.09	26.31
	High	[R].VTDLVNQQQSLEEKMR.[E]	1xOxidation [M15]	0.0109717	0.000538616	1	4	1	A3KGW0	A3KGW0 [513-528]		1	1933.96		No Quan Values	High	High	0.0001747	0.002324	2.43
	High	[R].VTDLVNQQQSLEEKMREDR.[D]	1xOxidation [M15]	3.50884e-07	4.17952e-05	1	4	2	A3KGW0	A3KGW0 [513-531]		2	2334.14	2.81031e+06		High	High	1.625e-05	2.545e-09	5.4	22.48
High	None	V9GXZ0	Outer dense fiber protein 2 OS=Mus musculus OX=10090 GN=Odf2 PE=1 SV=1	0	979.068	69	77	662	56	680	77.9	6.52	2089.47	77	0	0	2.64644e+10	High	1
	Confidence	Annotated Sequence	Modifications	Qvality PEP	Qvality q-value	# Protein Groups	# Proteins	# PSMs	Master Protein Accessions	Positions in Master Proteins	Modifications in Master Proteins	# Missed Cleavages	Theo. MH+ [Da]	Abundance: F6: Sample	Quan Info	Found in Sample: [S6] F6: Sample	Confidence (by Search Engine): Sequest HT	Percolator q-Value (by Search Engine): Sequest HT	Percolator PEP (by Search Engine): Sequest HT	XCorr (by Search Engine): Sequest HT	Top Apex RT [min]
	High	[R].AEKSEEYAEQLHVQLADK.[D]		3.49473e-17	4.17952e-05	1	4	6	A3KGW0	A3KGW0 [457-474]		1	2088.02	8.54284e+07		High	High	1.625e-05	6.305e-16	6.71	30.03
	High	[R].AEKSEEYAEQLHVQLADKDLYVAEALSTLESWR.[S]		1.5496e-14	4.17952e-05	1	4	2	A3KGW0	A3KGW0 [457-489]		2	3821.89	2626869		High	High	1.625e-05	6.305e-16	6.49	64.07
	High	[K].AEVEAIMEQLK.[E]		4.19934e-06	4.17952e-05	1	4	10	A3KGW0	A3KGW0 [423-433]		0	1260.65	1.01157e+09		High	High	1.625e-05	6.866e-08	3.6	44.68
	High	[K].AEVEAIMEQLK.[E]	1xOxidation [M7]	1.10783e-05	4.17952e-05	1	4	16	A3KGW0	A3KGW0 [423-433]		0	1276.65	1.46294e+09		High	High	1.625e-05	2.496e-07	3.81	32.1
	High	[K].AEVEAIMEQLKELK.[Q]		1.45736e-08	4.17952e-05	1	4	4	A3KGW0	A3KGW0 [423-436]		1	1630.87	1.72588e+07		High	High	1.625e-05	3.709e-11	4.71	53.05
	High	[K].AEVEAIMEQLKELK.[Q]	1xOxidation [M7]	4.24844e-08	4.17952e-05	1	4	8	A3KGW0	A3KGW0 [423-436]		1	1646.87	3.97868e+07		High	High	1.625e-05	1.529e-10	4.59	41.07
	High	[K].ASFAPMEDK.[L]		0.00120855	4.17952e-05	1	4	5	A3KGW0	A3KGW0 [557-565]		0	995.45	5.24182e+07		High	High	1.625e-05	0.0001267	2.54	23.99
	High	[K].ASFAPMEDK.[L]	1xOxidation [M6]	0.00153966	4.17952e-05	1	4	5	A3KGW0	A3KGW0 [557-565]		0	1011.45	236715642		High	High	1.625e-05	0.0001744	2.35	15.28
	High	[K].ASFAPMEDKLNQAHLEVQQLK.[A]		6.10692e-15	4.17952e-05	1	4	8	A3KGW0	A3KGW0 [557-577]		1	2397.22	3.10356e+08		High	High	1.625e-05	6.305e-16	4.66	42.25
	High	[K].ASFAPMEDKLNQAHLEVQQLK.[A]	1xOxidation [M6]	7.97697e-15	4.17952e-05	1	4	9	A3KGW0	A3KGW0 [557-577]		1	2413.22	516187215		High	High	1.625e-05	6.305e-16	4.08	35.49
	High	[K].DEMNKEIEAAR.[R]		0.000478519	4.17952e-05	1	4	5	A3KGW0	A3KGW0 [620-630]		1	1305.61	1.2685e+07		High	High	1.625e-05	3.714e-05	3.73	18.13
	High	[K].DEMNKEIEAAR.[R]	1xOxidation [M3]	6.29767e-07	4.17952e-05	1	4	4	A3KGW0	A3KGW0 [620-630]		1	1321.61	25557363		High	High	1.625e-05	5.534e-09	3.77	11.64
	High	[K].DFTMLQK.[K]		0.0291079	0.00144607	2	5	6	F6Y325; A3KGW0	F6Y325 [191-197]; A3KGW0 [235-241]		0	882.439	118641721	Shared	High	High	0.0006916	0.007985	1.55	32.23
	High	[K].DFTMLQK.[K]	1xOxidation [M4]	0.0311799	0.00156088	2	5	5	F6Y325; A3KGW0	F6Y325 [191-197]; A3KGW0 [235-241]		0	898.434	251025105	Shared	High	High	0.0007338	0.008673	1.83	23.62
	High	[K].DKEVEELLQEIQCEK.[A]	1xCarbamidomethyl [C13]	1.89751e-08	4.17952e-05	1	4	9	A3KGW0	A3KGW0 [359-373]		1	1889.92	8.25183e+07		High	High	1.625e-05	5.232e-11	4.87	51.36
	High	[K].DKGDLELEIIVLNDR.[V]		4.16399e-07	4.17952e-05	1	4	2	A3KGW0	A3KGW0 [498-512]		1	1741.93	2.35233e+07		High	High	1.625e-05	3.186e-09	5.51	53.7
	High	[K].DKGDLELEIIVLNDRVTDLVNQQQSLEEK.[M]		1.58842e-13	4.17952e-05	1	4	1	A3KGW0	A3KGW0 [498-526]		2	3353.74		No Quan Values	High	High	1.625e-05	6.305e-16	8.2
	High	[R].DLLREQHCK.[E]	1xCarbamidomethyl [C8]	0.0519055	0.0029614	1	4	1	A3KGW0	A3KGW0 [316-324]		1	1198.6	1.72957e+06		High	High	0.001416	0.01618	1.67	12.17
	High	[R].DLLREQHCKEDSER.[L]	1xCarbamidomethyl [C8]	4.94799e-06	4.17952e-05	1	4	1	A3KGW0	A3KGW0 [316-329]		2	1814.84	791371		High	High	1.625e-05	8.526e-08	3.42	11.69
	High	[K].ECLMSK.[L]	1xCarbamidomethyl [C2]; 1xOxidation [M4]	0.120018	0.00771728	2	5	2	F6Y325; A3KGW0	F6Y325 [205-210]; A3KGW0 [249-254]		0	783.338	562900	Shared	High	High	0.004227	0.04362	1.18	9.48
	High	[R].EDRDSLVER.[L]		0.00565031	0.00018204	1	4	4	A3KGW0	A3KGW0 [529-537]		1	1118.54	139877038		High	High	5.705e-05	0.0009711	2.31	13.18
	High	[K].EDSERLMEQQGTLLK.[R]	1xOxidation [M7]	7.12798e-05	4.17952e-05	1	4	1	A3KGW0	A3KGW0 [325-339]		1	1792.87	2.43706e+06		High	High	1.625e-05	2.957e-06	3.67	24.8
	High	[K].EDSERLMEQQGTLLKR.[L]	1xOxidation [M7]	2.10621e-10	4.17952e-05	1	4	4	A3KGW0	A3KGW0 [325-340]		2	1948.98	1.76688e+07		High	High	1.625e-05	1.327e-13	5.8	20.4
	High	[K].EELEEVAHELAETEHENTVLR.[H]		2.72589e-14	4.17952e-05	2	5	4	F6Y325; A3KGW0	F6Y325 [160-180]; A3KGW0 [204-224]		0	2477.18	4.63264e+06	Shared	High	High	1.625e-05	6.305e-16	6.2	47.93
	High	[K].ELLLQKLSTFEETNR.[T]		2.74958e-08	4.17952e-05	2	5	3	F6Y325; A3KGW0	F6Y325 [254-268]; A3KGW0 [298-312]		1	1820.98	1.69473e+07	Shared	High	High	1.625e-05	8.608e-11	4.28	49.6
	High	[K].EVEELLQEIQCEK.[A]	1xCarbamidomethyl [C11]	3.10815e-07	4.17952e-05	1	4	5	A3KGW0	A3KGW0 [361-373]		0	1646.79	2.23532e+07		High	High	1.625e-05	2.148e-09	3.83	47.4
	High	[K].GDRDKETLK.[K]		0.00782259	0.000227142	1	4	1	A3KGW0	A3KGW0 [439-447]		2	1061.56	455840		High	High	7.016e-05	0.001499	2.18	8.59
	High	[R].GHLQAQLR.[C]		0.0194791	0.000978838	1	4	9	A3KGW0	A3KGW0 [391-398]		0	922.522	6.10893e+08		High	High	0.0004234	0.004827	2.15	12.95
	High	[R].GMKGDTVNVR.[R]	1xOxidation [M2]	0.00311368	9.22271e-05	2	7	2	F6Y325; A3KGW0	F6Y325 [66-75]; A3KGW0 [91-100]		1	1092.55	3.26356e+06	Shared	High	High	3.113e-05	0.0004444	1.58	10.14
	High	[K].HLQQEK.[E]		0.106529	0.00679609	2	5	1	F6Y325; A3KGW0	F6Y325 [199-204]; A3KGW0 [243-248]		0	782.416	253614	Shared	High	High	0.003783	0.03803	2.22	1.84
	High	[K].HLQQEKECLMSK.[L]	1xCarbamidomethyl [C8]; 1xOxidation [M10]	7.50715e-09	4.17952e-05	2	5	6	F6Y325; A3KGW0	F6Y325 [199-210]; A3KGW0 [243-254]		1	1546.74	6.59936e+07	Shared	High	High	1.625e-05	1.534e-11	4.34	10.37
	High	[R].KEELEEVAHELAETEHENTVLR.[H]		9.60192e-22	4.17952e-05	2	5	15	F6Y325; A3KGW0	F6Y325 [159-180]; A3KGW0 [203-224]		1	2605.27	1.04414e+09	Shared	High	High	1.625e-05	6.305e-16	8.36	44.1
	High	[K].KHLQQEKECLMSK.[L]	1xCarbamidomethyl [C9]	0.0808456	0.00489503	2	5	1	F6Y325; A3KGW0	F6Y325 [198-210]; A3KGW0 [242-254]		2	1658.84	1.12982e+06	Shared	High	High	0.0026	0.02743	2.32	10.85
	High	[K].KHLQQEKECLMSK.[L]	1xCarbamidomethyl [C9]; 1xOxidation [M11]	1.22095e-07	4.17952e-05	2	5	4	F6Y325; A3KGW0	F6Y325 [198-210]; A3KGW0 [242-254]		2	1674.83	2221230	Shared	High	High	1.625e-05	6.24e-10	4.57	9.59
	High	[K].KIDSLMNAVGCLK.[S]	1xCarbamidomethyl [C11]	0.00013352	4.17952e-05	2	6	2	F6Y325; A3KGW0	F6Y325 [126-138]; A3KGW0 [170-182]		1	1448.76	4.75026e+06	Shared	High	High	1.625e-05	6.786e-06	3.74	41.68
	High	[K].KIDSLMNAVGCLK.[S]	1xCarbamidomethyl [C11]; 1xOxidation [M6]	0.000262894	4.17952e-05	2	6	5	F6Y325; A3KGW0	F6Y325 [126-138]; A3KGW0 [170-182]		1	1464.75	2.28878e+07	Shared	High	High	1.625e-05	1.675e-05	3.73	33.03
	High	[R].KNIDLTAIISDLR.[S]		8.81751e-06	4.17952e-05	1	4	40	A3KGW0	A3KGW0 [667-679]		1	1471.85	1.50254e+09		High	High	1.625e-05	1.845e-07	3.39	56.95
	High	[R].KNIDLTAIISDLRSR.[IVE]		6.34275e-07	4.17952e-05	1	4	3	A3KGW0	A3KGW0 [667-681]		2	1714.98	2.52419e+06		High	High	1.625e-05	5.555e-09	3.8	54.04
	High	[R].LAEADSEK.[A]		0.0287098	0.00140654	1	4	6	A3KGW0	A3KGW0 [341-348]		0	862.415	3.34439e+07		High	High	0.0006688	0.007852	2.47	9.7
	High	[R].LAEADSEKAR.[L]		0.000165373	4.17952e-05	1	4	3	A3KGW0	A3KGW0 [341-350]		1	1089.55	3.3278e+06		High	High	1.625e-05	9.055e-06	2.89	9.67
	High	[K].LAECQDQLQGYER.[K]	1xCarbamidomethyl [C4]	2.75322e-07	4.17952e-05	1	4	4	A3KGW0	A3KGW0 [654-666]		0	1609.73	353442310		High	High	1.625e-05	1.834e-09	4.55	24.18
	High	[K].LAECQDQLQGYERK.[N]	1xCarbamidomethyl [C4]	1.10842e-10	4.17952e-05	1	4	1	A3KGW0	A3KGW0 [654-667]		1	1737.82	1.56662e+06		High	High	1.625e-05	5.658e-14	5.35	21.03
	High	[R].LCMQIK.[N]	1xCarbamidomethyl [C2]; 1xOxidation [M3]	0.134138	0.00862405	1	4	4	A3KGW0	A3KGW0 [407-412]		0	808.406	4.27263e+07		High	High	0.0046	0.0498	1.48	13.05
	High	[K].IDSLMNAVGCLK.[S]	1xCarbamidomethyl [C10]	3.69336e-06	4.17952e-05	2	6	3	F6Y325; A3KGW0	F6Y325 [127-138]; A3KGW0 [171-182]		0	1320.67	34464434	Shared	High	High	1.625e-05	5.766e-08	3.93	46.23
	High	[K].IDSLMNAVGCLK.[S]	1xCarbamidomethyl [C10]; 1xOxidation [M5]	7.12798e-05	4.17952e-05	2	6	2	F6Y325; A3KGW0	F6Y325 [127-138]; A3KGW0 [171-182]		0	1336.66		No Quan Values	High	High	1.625e-05	2.965e-06	3.1
	High	[R].LEADEVAAQLER.[C]		1.62408e-07	4.17952e-05	1	4	16	A3KGW0	A3KGW0 [599-610]		0	1343.68	1.62315e+09		High	High	1.625e-05	9.122e-10	4.04	37.49
	High	[R].LKASFAPMEDKLNQAHLEVQQLK.[A]		1.02371e-15	4.17952e-05	1	4	4	A3KGW0	A3KGW0 [555-577]		2	2638.4	1.96282e+06		High	High	1.625e-05	6.305e-16	5.37	42.48
	High	[R].LKASFAPMEDKLNQAHLEVQQLK.[A]	1xOxidation [M8]	7.83951e-14	4.17952e-05	1	4	4	A3KGW0	A3KGW0 [555-577]		2	2654.4	9.04415e+06		High	High	1.625e-05	6.305e-16	5.31	34.84
	High	[R].IKEEKDFTMLQK.[K]		9.71781e-08	4.17952e-05	2	5	4	F6Y325; A3KGW0	F6Y325 [186-197]; A3KGW0 [230-241]		2	1509.8	34468569	Shared	High	High	1.625e-05	4.606e-10	4.66	22.66
	High	[R].IKEEKDFTMLQK.[K]	1xOxidation [M9]	6.11244e-08	4.17952e-05	2	5	5	F6Y325; A3KGW0	F6Y325 [186-197]; A3KGW0 [230-241]		2	1525.79	161298327	Shared	High	High	1.625e-05	2.483e-10	4.21	18.4
	High	[R].LLLLLQDK.[D]		0.0026441	4.17952e-05	1	4	22	A3KGW0	A3KGW0 [351-358]		0	955.619	1.29854e+09		High	High	1.625e-05	0.0003592	1.99	47.27
	High	[R].LLLLLQDKDK.[E]		2.88116e-05	4.17952e-05	1	4	12	A3KGW0	A3KGW0 [351-360]		1	1198.74	6.32673e+08		High	High	1.625e-05	8.825e-07	3.56	39.03
	High	[R].LLLLLQDKDKEVEELLQEIQCEK.[A]	1xCarbamidomethyl [C21]	2.06162e-10	4.17952e-05	1	4	6	A3KGW0	A3KGW0 [351-373]		2	2826.52	1.57179e+08		High	High	1.625e-05	1.289e-13	6.14	64.29
	High	[R].LMEQQGTLLK.[R]		1.22417e-05	4.17952e-05	1	4	4	A3KGW0	A3KGW0 [330-339]		0	1160.63	166504886		High	High	1.625e-05	2.848e-07	3.07	29.83
	High	[R].LMEQQGTLLK.[R]	1xOxidation [M2]	1.19825e-05	4.17952e-05	1	4	17	A3KGW0	A3KGW0 [330-339]		0	1176.63	9.16034e+08		High	High	1.625e-05	2.759e-07	3.11	22.36
	High	[R].LMEQQGTLLKR.[L]		6.07702e-07	4.17952e-05	1	4	7	A3KGW0	A3KGW0 [330-340]		1	1316.74	9.47634e+07		High	High	1.625e-05	5.236e-09	3.38	23.67
	High	[R].LMEQQGTLLKR.[L]	1xOxidation [M2]	2.12409e-09	4.17952e-05	1	4	18	A3KGW0	A3KGW0 [330-340]		1	1332.73	9.10426e+08		High	High	1.625e-05	2.87e-12	3.8	17.49
	High	[K].LNQAHLEVQQLK.[A]		2.38403e-08	4.17952e-05	1	4	12	A3KGW0	A3KGW0 [566-577]		0	1420.79	8.62133e+08		High	High	1.625e-05	7.101e-11	5.09	24.3
	High	[K].LNQAHLEVQQLKASVK.[N]		4.66983e-12	4.17952e-05	1	4	3	A3KGW0	A3KGW0 [566-581]		1	1806.02	2.44167e+06		High	High	1.625e-05	1.119e-15	7.02	28.19
	High	[R].LSDLSTEDDDSGHCK.[M]	1xCarbamidomethyl [C14]	5.05767e-11	4.17952e-05	2	6	3	F6Y325; A3KGW0	F6Y325 [105-119]; A3KGW0 [149-163]		0	1678.69	4.03917e+07	Shared	High	High	1.625e-05	2.005e-14	5.37	13.88
	High	[K].LSTFEETNR.[T]		0.000935142	4.17952e-05	2	5	11	F6Y325; A3KGW0	F6Y325 [260-268]; A3KGW0 [304-312]		0	1096.53	1.04551e+09	Shared	High	High	1.625e-05	8.982e-05	2.33	19.09
	High	[K].LSTFEETNRTLR.[D-]		0.0617447	0.0037387	2	5	1	F6Y325; A3KGW0	F6Y325 [260-271]; A3KGW0 [304-315]		1	1466.76	1.02524e+06	Shared	High	High	0.001846	0.02005	1.61	22.98
	High	[K].ITEAKLAECQDQLQGYER.[K]	1xCarbamidomethyl [C9]	2.65463e-13	4.17952e-05	1	4	3	A3KGW0	A3KGW0 [649-666]		1	2152.03	5.04718e+06		High	High	1.625e-05	6.305e-16	7.21	30.04
	High	[K].LVEAEMDGAAAAK.[Q]		3.36184e-07	4.17952e-05	2	5	11	F6Y325; A3KGW0	F6Y325 [211-223]; A3KGW0 [255-267]		0	1275.62	1.38679e+08	Shared	High	High	1.625e-05	2.398e-09	3.17	23.21
	High	[K].LVEAEMDGAAAAK.[Q]	1xOxidation [M6]	2.35026e-08	4.17952e-05	2	5	11	F6Y325; A3KGW0	F6Y325 [211-223]; A3KGW0 [255-267]		0	1291.62	604037227	Shared	High	High	1.625e-05	7.015e-11	3.67	15.02
	High	[K].MLKDEMNK.[E]	1xOxidation [M]	0.00553153	0.00018204	1	4	3	A3KGW0	A3KGW0 [617-624]		1	1024.48	964429		High	High	5.705e-05	0.0009437	1.58	10.58
	High	[K].MLKDEMNKEIEAAR.[R]		4.74947e-10	4.17952e-05	1	4	8	A3KGW0	A3KGW0 [617-630]		2	1677.83	8.78142e+07		High	High	1.625e-05	3.93e-13	4.89	26.25
	High	[K].MLKDEMNKEIEAAR.[R]	1xOxidation [M]	4.13656e-12	4.17952e-05	1	4	16	A3KGW0	A3KGW0 [617-630]		2	1693.82	2.14614e+08		High	High	1.625e-05	9.861e-16	4.51	24.3
	High	[K].MLKDEMNKEIEAAR.[R]	2xOxidation [M1; M6]	6.2364e-09	4.17952e-05	1	4	8	A3KGW0	A3KGW0 [617-630]		2	1709.82	1.92617e+08		High	High	1.625e-05	1.203e-11	3.64	12.81
	High	[K].MREDRDSLVER.[L]		0.0512132	0.0029614	1	4	1	A3KGW0	A3KGW0 [527-537]		2	1405.69	8724068		High	High	0.001398	0.01603	2.55	13.48
	High	[K].MREDRDSLVER.[L]	1xOxidation [M1]	0.000688319	4.17952e-05	1	4	1	A3KGW0	A3KGW0 [527-537]		2	1421.68	34583604		High	High	1.625e-05	6.006e-05	2.99	11.42
	High	[K].NIDLTAIISDLR.[S]		1.61679e-05	4.17952e-05	1	4	9	A3KGW0	A3KGW0 [668-679]		0	1343.75	1.2236e+08		High	High	1.625e-05	4.127e-07	3.88	65.82
	High	[K].NYEGMIDNYK.[S]		0.00011577	4.17952e-05	1	4	6	A3KGW0	A3KGW0 [582-591]		0	1246.54	349102520		High	High	1.625e-05	5.607e-06	2.69	30.85
	High	[K].NYEGMIDNYK.[S]	1xOxidation [M5]	5.51383e-05	4.17952e-05	1	4	20	A3KGW0	A3KGW0 [582-591]		0	1262.54	1.32151e+09		High	High	1.625e-05	2.107e-06	2.44	21.19
	High	[R].QFQSQLADLQQLPDILK.[I]		3.96326e-12	4.17952e-05	1	4	31	A3KGW0	A3KGW0 [632-648]		0	1985.07	1.17968e+09		High	High	1.625e-05	9.385e-16	5.43	61.17
	High	[R].QFQSQLADLQQLPDILKITEAK.[L]		3.61706e-11	4.17952e-05	1	4	3	A3KGW0	A3KGW0 [632-653]		1	2527.38	816379		High	High	1.625e-05	1.282e-14	4.11	63.19
	High	[R].QKELLLQK.[L]		0.00210589	4.17952e-05	2	5	11	F6Y325; A3KGW0	F6Y325 [252-259]; A3KGW0 [296-303]		1	999.62	1153954343	Shared	High	High	1.625e-05	0.0002653	2.91	17.4
	High	[R].QKELLLQKLSTFEETNR.[T]		6.82938e-05	4.17952e-05	2	5	2	F6Y325; A3KGW0	F6Y325 [252-268]; A3KGW0 [296-312]		2	2077.13		No Quan Values	High	High	1.625e-05	2.78e-06	4.68
	High	[K].QMTCTDINTLTR.[Q]	1xCarbamidomethyl [C4]	5.27605e-06	4.17952e-05	2	5	9	F6Y325; A3KGW0	F6Y325 [240-251]; A3KGW0 [284-295]		0	1453.68	8.44068e+07	Shared	High	High	1.625e-05	9.269e-08	3.8	29.72
	High	[K].QMTCTDINTLTR.[Q]	1xCarbamidomethyl [C4]; 1xOxidation [M2]	4.98341e-06	4.17952e-05	2	5	10	F6Y325; A3KGW0	F6Y325 [240-251]; A3KGW0 [284-295]		0	1469.67	2.99093e+08	Shared	High	High	1.625e-05	8.608e-08	3.46	23.98
	High	[R].QTAEYSAFK.[L]		0.00176266	4.17952e-05	1	4	3	A3KGW0	A3KGW0 [541-549]		0	1044.5	5.90753e+06		High	High	1.625e-05	0.000209	2.66	18.36
	High	[R].QTAEYSAFKLENER.[L]		2.59707e-08	4.17952e-05	1	4	9	A3KGW0	A3KGW0 [541-554]		1	1685.81	7.91005e+08		High	High	1.625e-05	7.993e-11	5.39	28.87
	High	[K].QVMALK.[D]	1xOxidation [M3]	0.147853	0.00972805	2	5	4	F6Y325; A3KGW0	F6Y325 [224-229]; A3KGW0 [268-273]		0	705.396	1.79718e+07	Shared	High	High	0.005046	0.05602	1.96	11.97
	High	[K].QVMALKDTIGK.[L]		2.4106e-05	4.17952e-05	2	5	3	F6Y325; A3KGW0	F6Y325 [224-234]; A3KGW0 [268-278]		1	1203.68	2.79645e+07	Shared	High	High	1.625e-05	7.016e-07	3.47	26.29
	High	[K].QVMALKDTIGK.[L]	1xOxidation [M3]	1.04501e-06	4.17952e-05	2	5	10	F6Y325; A3KGW0	F6Y325 [224-234]; A3KGW0 [268-278]		1	1219.67	2.18535e+08	Shared	High	High	1.625e-05	1.08e-08	3.16	18.6
	High	[K].RLAEADSEK.[A]		0.000544038	4.17952e-05	1	4	3	A3KGW0	A3KGW0 [340-348]		1	1018.52	4.30531e+06		High	High	1.625e-05	4.386e-05	2.41	9.35
	High	[R].RQFQSQLADLQQLPDILK.[I]		1.22778e-14	4.17952e-05	1	4	10	A3KGW0	A3KGW0 [631-648]		1	2141.17	3.45946e+08		High	High	1.625e-05	6.305e-16	8.07	55.25
	High	[R].RQFQSQLADLQQLPDILKITEAK.[L]		1.1523e-13	4.17952e-05	1	4	3	A3KGW0	A3KGW0 [631-653]		2	2683.48	1.43426e+06		High	High	1.625e-05	6.305e-16	7.86	58.28
	High	[R].SGNQHKAEVEAIMEQLK.[E]		7.9732e-12	4.17952e-05	1	4	2	A3KGW0	A3KGW0 [417-433]		1	1911.96		No Quan Values	High	High	1.625e-05	1.998e-15	5.93
	High	[R].SGNQHKAEVEAIMEQLK.[E]	1xOxidation [M13]	5.15342e-13	4.17952e-05	1	4	2	A3KGW0	A3KGW0 [417-433]		1	1927.95	2.48751e+06		High	High	1.625e-05	6.305e-16	7.32	26.2
	High	[K].TASELSK.[S]		0.143446	0.00940301	1	4	4	A3KGW0	A3KGW0 [378-384]		0	735.388	3.77093e+07		High	High	0.004935	0.05397	2.19	9.81
	High	[K].TASELSKSMESMR.[G]	2xOxidation [M9; M12]	1.14805e-05	4.17952e-05	1	4	2	A3KGW0	A3KGW0 [378-390]		1	1488.67	1.03964e+06		High	High	1.625e-05	2.6e-07	3.24	10.3
	High	[K].TKVPWMPPGK.[S]		0.151459	0.00998432	1	4	1	A3KGW0	A3KGW0 [107-116]		1	1140.62	3.32277e+06		High	High	0.005133	0.05776	1.96	31.21
	High	[K].TKVPWMPPGK.[S]	1xOxidation [M6]	0.00156174	4.17952e-05	1	4	3	A3KGW0	A3KGW0 [107-116]		1	1156.62	6.62535e+07		High	High	1.625e-05	0.0001785	3.27	24.34
	High	[K].TRLEADEVAAQLER.[C]		2.87891e-11	4.17952e-05	1	4	28	A3KGW0	A3KGW0 [597-610]		1	1600.83	2.25426e+09		High	High	1.625e-05	9.42e-15	3.47	33.72
	High	[K].VPWMPPGK.[S]	1xOxidation [M4]	0.0228546	0.00118135	1	4	1	A3KGW0	A3KGW0 [109-116]		0	927.476	5.1539e+06		High	High	0.0005279	0.005916	2.1	26.42
	High	[R].VTDLVNQQQSLEEK.[M]		1.48691e-09	4.17952e-05	1	4	17	A3KGW0	A3KGW0 [513-526]		0	1630.83	7.36444e+08		High	High	1.625e-05	1.78e-12	5.09	26.31
	High	[R].VTDLVNQQQSLEEKMR.[E]	1xOxidation [M15]	0.0109717	0.000538616	1	4	1	A3KGW0	A3KGW0 [513-528]		1	1933.96		No Quan Values	High	High	0.0001747	0.002324	2.43
	High	[R].VTDLVNQQQSLEEKMREDR.[D]	1xOxidation [M15]	3.50884e-07	4.17952e-05	1	4	2	A3KGW0	A3KGW0 [513-531]		2	2334.14	2.81031e+06		High	High	1.625e-05	2.545e-09	5.4	22.48
High	Master Protein	A2ARZ3	Fibrous sheath-interacting protein 2 OS=Mus musculus OX=10090 GN=Fsip2 PE=1 SV=3	0	923.586	20	127	301	127	6995	784.4	6.51	926.25	127	0	0	1.49863e+09	High	1
	Confidence	Annotated Sequence	Modifications	Qvality PEP	Qvality q-value	# Protein Groups	# Proteins	# PSMs	Master Protein Accessions	Positions in Master Proteins	Modifications in Master Proteins	# Missed Cleavages	Theo. MH+ [Da]	Abundance: F6: Sample	Quan Info	Found in Sample: [S6] F6: Sample	Confidence (by Search Engine): Sequest HT	Percolator q-Value (by Search Engine): Sequest HT	Percolator PEP (by Search Engine): Sequest HT	XCorr (by Search Engine): Sequest HT	Top Apex RT [min]
	High	[R].AIAEIMDIVTTLVK.[S]	1xOxidation [M6]	4.04152e-08	4.17952e-05	1	1	4	A2ARZ3	A2ARZ3 [4988-5001]		0	1532.86	3.02841e+06		High	High	1.625e-05	1.436e-10	4.18	63.99
	High	[K].AILENVLAK.[L]		0.0014648	4.17952e-05	1	1	3	A2ARZ3	A2ARZ3 [1482-1490]		0	970.593	7780379		High	High	1.625e-05	0.0001635	1.88	39.77
	High	[K].AQVTTIENAEER.[L]		0.0370005	0.00185937	1	1	1	A2ARZ3	A2ARZ3 [4682-4693]		0	1360.67	10905613		High	High	0.0008817	0.01079	2.54	19.16
	High	[K].ASMHIPNTIK.[N]	1xOxidation [M3]	0.000142371	4.17952e-05	1	1	3	A2ARZ3	A2ARZ3 [1174-1183]		0	1127.59	1.27343e+07		High	High	1.625e-05	7.393e-06	3.83	15.08
	High	[R].AVQYDTSGFGGK.[M]		8.45878e-05	4.17952e-05	1	1	2	A2ARZ3	A2ARZ3 [5056-5067]		0	1229.58	2.22532e+07		High	High	1.625e-05	3.689e-06	3.03	22.75
	High	[K].AWEIQDAIIDK.[N]		9.67423e-06	4.17952e-05	1	1	2	A2ARZ3	A2ARZ3 [3544-3554]		0	1301.67	5.8139e+06		High	High	1.625e-05	2.076e-07	2.59	46.95
	High	[K].AWEIQDAIIDKNVIIHSQLYK.[T]		3.29239e-12	4.17952e-05	1	1	3	A2ARZ3	A2ARZ3 [3544-3564]		1	2497.34	3.93919e+06		High	High	1.625e-05	7.713e-16	6.59	52.51
	High	[K].CIISGCK.[L]	2xCarbamidomethyl [C1; C6]	0.0438546	0.00238546	1	1	1	A2ARZ3	A2ARZ3 [6202-6208]		0	837.396	2.50587e+06		High	High	0.001139	0.01327	1.92	15.76
	High	[K].CTNIISNIISK.[I]	1xCarbamidomethyl [C1]	3.93823e-06	4.17952e-05	1	1	2	A2ARZ3	A2ARZ3 [1529-1539]		0	1262.68	3.49386e+06		High	High	1.625e-05	6.284e-08	3.81	46.17
	High	[K].DATTETESLEISLLYDKK.[A]		4.92842e-09	4.17952e-05	1	1	1	A2ARZ3	A2ARZ3 [657-674]		1	2056.03	8.27242e+06		High	High	1.625e-05	8.727e-12	6.07	49.42
	High	[K].DKEGVNFNEIASNLISDIR.[R]		9.58517e-13	4.17952e-05	1	1	4	A2ARZ3	A2ARZ3 [4505-4523]		1	2134.08	7.50012e+06		High	High	1.625e-05	6.305e-16	5.98	63.77
	High	[K].DKEGVNFNEIASNLISDIRR.[K]		1.62923e-10	4.17952e-05	1	1	2	A2ARZ3	A2ARZ3 [4505-4524]		2	2290.18	3.45993e+06		High	High	1.625e-05	9.452e-14	5.89	60.54
	High	[K].DSAQLVPAK.[D]		0.0393408	0.00196612	1	1	1	A2ARZ3	A2ARZ3 [5815-5823]		0	928.51	10995737		High	High	0.000934	0.01163	1.02	18.9
	High	[K].DTTSLTKPELNK.[I]		3.66227e-07	4.17952e-05	1	1	2	A2ARZ3	A2ARZ3 [6463-6474]		0	1346.72	10314061		High	High	1.625e-05	2.689e-09	3.96	19.56
	High	[K].DYSTMLPHSFLEYVIR.[R]		1.39005e-06	4.17952e-05	1	1	1	A2ARZ3	A2ARZ3 [4144-4159]		0	1970.97	518420		High	High	1.625e-05	1.586e-08	3.94	64.01
	High	[K].DYSTMLPHSFLEYVIR.[R]	1xOxidation [M5]	3.08198e-08	4.17952e-05	1	1	2	A2ARZ3	A2ARZ3 [4144-4159]		0	1986.96	783786		High	High	1.625e-05	1.001e-10	3.67	59.76
	High	[R].EKAWEIQDAIIDKNVIIHSQLYK.[T]		3.28773e-17	4.17952e-05	1	1	2	A2ARZ3	A2ARZ3 [3542-3564]		2	2754.48	3.99219e+06		High	High	1.625e-05	6.305e-16	9.65	48.17
	High	[K].ELEDEFPVR.[I]		0.00966604	0.000362546	1	1	4	A2ARZ3	A2ARZ3 [6603-6611]		0	1133.55	4.34921e+06		High	High	0.0001103	0.001966	2.08	37.07
	High	[K].ELEQLER.[T]		0.0375088	0.00193432	1	2	4	A2ARZ3	A2ARZ3 [214-220]		0	916.473	3.54225e+07		High	High	0.000893	0.01092	1.9	18.64
	High	[K].ELSDAEIK.[V]		0.0112056	0.000538616	1	1	1	A2ARZ3	A2ARZ3 [5930-5937]		0	904.462	13602501		High	High	0.0001747	0.002375	1.98	17.57
	High	[K].EMMLLTK.[I]	2xOxidation [M2; M3]	0.0456711	0.00253479	1	2	1	A2ARZ3	A2ARZ3 [259-265]		0	897.442	3.28383e+06		High	High	0.001202	0.01389	1.86	17.17
	High	[R].EMQPFITK.[A]	1xOxidation [M2]	0.00623894	0.00018204	1	1	1	A2ARZ3	A2ARZ3 [3891-3898]		0	1009.5	4.08403e+06		High	High	5.705e-05	0.001113	2.17	21.36
	High	[K].ESEAVPSADK.[A]		8.33898e-05	4.17952e-05	1	1	2	A2ARZ3	A2ARZ3 [6331-6340]		0	1032.48	3202486		High	High	1.625e-05	3.648e-06	2.84	11.58
	High	[K].ETSMQISGALK.[Q]		0.000622947	4.17952e-05	1	1	1	A2ARZ3	A2ARZ3 [5440-5450]		0	1164.59	560591		High	High	1.625e-05	5.252e-05	1.89	29.54
	High	[K].ETSMQISGALK.[Q]	1xOxidation [M4]	0.000241333	4.17952e-05	1	1	2	A2ARZ3	A2ARZ3 [5440-5450]		0	1180.59	1.04762e+07		High	High	1.625e-05	1.492e-05	3.36	19.33
	High	[K].EVFISDLK.[I]		0.00994225	0.000362546	1	1	2	A2ARZ3	A2ARZ3 [5702-5709]		0	950.519	1.86277e+06		High	High	0.0001236	0.002041	2.35	37.66
	High	[K].FANSLIR.[D]		0.0197522	0.000978838	1	1	3	A2ARZ3	A2ARZ3 [5330-5336]		0	820.468	30668994		High	High	0.0004234	0.004916	2.26	27.33
	High	[K].FLEDVIAELVNK.[L]		0.0013258	4.17952e-05	1	1	1	A2ARZ3	A2ARZ3 [5884-5895]		0	1389.76	1.2112e+06		High	High	1.625e-05	0.0001433	3.45	65.35
	High	[K].FLEDVTSGLLAK.[V]		5.69916e-07	4.17952e-05	1	1	4	A2ARZ3	A2ARZ3 [6109-6120]		0	1292.71	29640700		High	High	1.625e-05	4.825e-09	3.34	49.51
	High	[R].FQNWLLQDNTHSIKDQER.[L]		1.00043e-12	4.17952e-05	1	1	3	A2ARZ3	A2ARZ3 [184-201]		1	2272.11	2.02327e+07		High	High	1.625e-05	6.305e-16	5.87	36.56
	High	[K].FSHVSSLSK.[K]		0.102555	0.00642467	1	1	1	A2ARZ3	A2ARZ3 [3487-3495]		0	991.521	1.76535e+06		High	High	0.003614	0.03631	1.44	13.79
	High	[K].GAQVQQFATSPPTSMK.[S]	1xOxidation [M15]	0.000175083	4.17952e-05	1	1	1	A2ARZ3	A2ARZ3 [5563-5578]		0	1693.82	1.57196e+06		High	High	1.625e-05	9.712e-06	2.56	24.48
	High	[K].GASAFISEK.[S]		0.0162483	0.000777723	1	1	4	A2ARZ3	A2ARZ3 [1129-1137]		0	909.468	43528020		High	High	0.0003342	0.003826	2.76	20.42
	High	[K].GLSSIPVSK.[I]		0.0543987	0.00329659	1	1	1	A2ARZ3	A2ARZ3 [4896-4904]		0	887.52	12029347		High	High	0.001564	0.01722	2.47	23.5
	High	[K].GWFTDPNK.[V]		0.0664109	0.0039789	1	1	2	A2ARZ3	A2ARZ3 [1329-1336]		0	964.452	10666448		High	High	0.001993	0.02183	2.08	31.64
	High	[K].HCLGQEPSIFSQDQK.[H]	1xCarbamidomethyl [C2]	2.80012e-05	4.17952e-05	1	1	1	A2ARZ3	A2ARZ3 [1078-1092]		0	1773.82		No Quan Values	High	High	1.625e-05	8.529e-07	1.82
	High	[R].HKTPIPGVGAAQLLDLPLGVK.[L]		9.83994e-15	4.17952e-05	1	1	8	A2ARZ3	A2ARZ3 [36-56]		1	2124.25	1.7499e+07		High	High	1.625e-05	6.305e-16	8	54.33
	High	[K].HILTDMLK.[D]	1xOxidation [M6]	0.0113643	0.000538616	1	1	1	A2ARZ3	A2ARZ3 [1105-1112]		0	986.534	8790257		High	High	0.0001747	0.002434	1.71	21.54
	High	[R].HVTTSVITHLK.[N]		2.04587e-05	4.17952e-05	1	2	3	A2ARZ3	A2ARZ3 [3466-3476]		0	1235.71	7.94535e+06		High	High	1.625e-05	5.604e-07	4.04	19.87
	High	[K].KDDTQDPILNSIATIMK.[S]		1.99993e-06	4.17952e-05	1	1	2	A2ARZ3	A2ARZ3 [5464-5480]		1	1902.98	1.38141e+06		High	High	1.625e-05	2.57e-08	4.12	58.88
	High	[R].KKDLPEAEIVSLAIK.[F]		2.43237e-09	4.17952e-05	1	1	3	A2ARZ3	A2ARZ3 [5315-5329]		2	1653.98	3.84748e+06		High	High	1.625e-05	3.421e-12	5.33	41.54
	High	[R].KLESSPPLTDQLAQK.[N]		2.95287e-08	4.17952e-05	1	1	2	A2ARZ3	A2ARZ3 [3673-3687]		1	1654.9	12847133		High	High	1.625e-05	9.451e-11	5.68	27.32
	High	[K].KLNDAEITVLR.[Y]		0.0322686	0.00163312	1	1	1	A2ARZ3	A2ARZ3 [4028-4038]		1	1271.73		No Quan Values	High	High	0.0007662	0.009104	3.78
	High	[R].KPNFTPFEQVTK.[T]		6.069e-08	4.17952e-05	1	2	1	A2ARZ3	A2ARZ3 [3266-3277]		0	1435.76	4239031		High	High	1.625e-05	2.453e-10	5.39	32.33
	High	[K].KPPTPLKPPSAHVER.[T]		1.01884e-09	4.17952e-05	1	1	6	A2ARZ3	A2ARZ3 [589-603]		0	1653.94	3.55287e+07		High	High	1.625e-05	1.078e-12	3.55	15.48
	High	[K].KPQMTTETVEETK.[T]	1xOxidation [M4]	3.88749e-05	4.17952e-05	1	2	1	A2ARZ3	A2ARZ3 [3434-3446]		0	1537.74	1.19164e+06		High	High	1.625e-05	1.321e-06	3.31	10.41
	High	[K].IAGSIIK.[E]		0.074269	0.00441381	1	1	1	A2ARZ3	A2ARZ3 [5238-5244]		0	701.456	953555		High	High	0.00234	0.02492	1.91	31.36
	High	[R].IDPNIVSDHLAVISMK.[T]		1.60828e-09	4.17952e-05	1	1	2	A2ARZ3	A2ARZ3 [6623-6638]		0	1751.94	3.07678e+06		High	High	1.625e-05	1.982e-12	4.25	48.76
	High	[R].IDPNIVSDHLAVISMK.[T]	1xOxidation [M15]	4.85861e-09	4.17952e-05	1	1	5	A2ARZ3	A2ARZ3 [6623-6638]		0	1767.93	1.10037e+07		High	High	1.625e-05	8.567e-12	4.71	43.77
	High	[R].LDVKPLEAVGR.[N]		3.08606e-07	4.17952e-05	1	1	3	A2ARZ3	A2ARZ3 [6695-6705]		0	1196.7	17099934		High	High	1.625e-05	2.132e-09	2.41	32.78
	High	[K].LEHFASGSVVNVGNLNDENKK.[E]		2.89186e-13	4.17952e-05	1	1	3	A2ARZ3	A2ARZ3 [1588-1608]		1	2271.14	2975837		High	High	1.625e-05	6.305e-16	7.4	31.08
	High	[K].LEVLDQIGDTLHEMLGK.[L]	1xOxidation [M14]	1.11783e-09	4.17952e-05	1	1	4	A2ARZ3	A2ARZ3 [1430-1446]		0	1926.98	4.295e+06		High	High	1.625e-05	1.216e-12	5.79	54.74
	High	[K].LFRPSYGFNLSDPYCR.[L]	1xCarbamidomethyl [C15]	5.57114e-08	4.17952e-05	1	1	5	A2ARZ3	A2ARZ3 [76-91]		0	1991.94	2.81754e+07		High	High	1.625e-05	2.193e-10	5.45	44.9
	High	[K].IFSPNTNINVELENVTQK.[I]		4.31744e-12	4.17952e-05	1	1	1	A2ARZ3	A2ARZ3 [4331-4348]		0	2060.07	6.63299e+06		High	High	1.625e-05	1.035e-15	6.58	48.14
	High	[K].LGADGIQK.[D]		0.00688835	0.00018204	1	1	5	A2ARZ3	A2ARZ3 [5378-5385]		0	801.446	2.954e+07		High	High	5.705e-05	0.001269	2.72	14.49
	High	[K].IIDTVYSK.[I]		0.0184233	0.000942592	1	1	2	A2ARZ3	A2ARZ3 [4707-4714]		0	938.519	3.87333e+07		High	High	0.0004029	0.004485	2.19	21.54
	High	[R].LLETQYK.[S]		0.0543987	0.00329659	1	1	2	A2ARZ3	A2ARZ3 [92-98]		0	894.493	55813766		High	High	0.001564	0.01724	2.06	18.33
	High	[K].ILGINHFENNVR.[N]		6.1286e-06	4.17952e-05	1	1	2	A2ARZ3	A2ARZ3 [3634-3645]		0	1425.76	4.40273e+06		High	High	1.625e-05	1.134e-07	3.19	33.01
	High	[K].ILHSIQEFISK.[S]		6.86045e-07	4.17952e-05	1	1	2	A2ARZ3	A2ARZ3 [6310-6320]		0	1314.74	17419630		High	High	1.625e-05	6.149e-09	4.97	39.4
	High	[K].LINEIMSIISK.[H]		9.07271e-06	4.17952e-05	1	1	2	A2ARZ3	A2ARZ3 [4839-4849]		0	1260.72	5.65265e+06		High	High	1.625e-05	1.904e-07	2.64	59.13
	High	[K].LINEIMSIISK.[H]	1xOxidation [M6]	0.00177525	4.17952e-05	1	1	1	A2ARZ3	A2ARZ3 [4839-4849]		0	1276.72		No Quan Values	High	High	1.625e-05	0.0002112	1.42
	High	[K].ILQTFIQNSLSMETPER.[A]	1xOxidation [M12]	2.71422e-07	4.17952e-05	1	1	2	A2ARZ3	A2ARZ3 [4971-4987]		0	2023.02	2.25163e+06		High	High	1.625e-05	1.795e-09	4.05	47.47
	High	[K].LMILASYK.[K]		0.0102262	0.000453827	1	1	2	A2ARZ3	A2ARZ3 [827-834]		0	938.538	12575293		High	High	0.0001502	0.002117	2.52	39.32
	High	[K].LNDAEITVLR.[Y]		0.000102551	4.17952e-05	1	1	3	A2ARZ3	A2ARZ3 [4029-4038]		0	1143.64	1.62365e+07		High	High	1.625e-05	4.783e-06	2.79	36.5
	High	[R].LNSLVGSLR.[S]		0.00744523	0.00018204	1	1	2	A2ARZ3	A2ARZ3 [3697-3705]		0	958.568	13560131		High	High	5.705e-05	0.001401	2.56	33.54
	High	[K].LPHFGGASVVAK.[S]		9.28059e-05	4.17952e-05	1	1	2	A2ARZ3	A2ARZ3 [5265-5276]		0	1182.66	5.12409e+06		High	High	1.625e-05	4.209e-06	3.6	28.57
	High	[K].LPMIPGTDTVYFTTNISEK.[L]	1xOxidation [M3]	6.26116e-06	4.17952e-05	1	1	2	A2ARZ3	A2ARZ3 [57-75]		0	2143.06	5.06436e+06		High	High	1.625e-05	1.163e-07	2.88	53.36
	High	[K].LSHGLQQAPFENK.[Y]		0.00221342	4.17952e-05	1	1	2	A2ARZ3	A2ARZ3 [3871-3883]		0	1468.75	1.45661e+07		High	High	1.625e-05	0.0002837	2.76	22.19
	High	[R].LSLSPVEGNILQK.[I]		2.95677e-07	4.17952e-05	1	1	1	A2ARZ3	A2ARZ3 [4694-4706]		0	1397.8	21767268		High	High	1.625e-05	2.022e-09	3.2	44.44
	High	[K].LSQISLDHQKEEK.[E]		0.0196152	0.000978838	1	1	1	A2ARZ3	A2ARZ3 [437-449]		1	1554.81		No Quan Values	High	High	0.0004234	0.00485	1.42
	High	[K].LSYNIIETIAVK.[F]		1.46314e-05	4.17952e-05	1	1	2	A2ARZ3	A2ARZ3 [6268-6279]		0	1363.78		No Quan Values	High	High	1.625e-05	3.595e-07	3.59
	High	[K].LTDEIIQEISEHEIR.[F]		3.98428e-08	4.17952e-05	1	1	2	A2ARZ3	A2ARZ3 [5173-5187]		0	1824.93		No Quan Values	High	High	1.625e-05	1.413e-10	4.64
	High	[K].ITNTIFK.[R]		0.0704699	0.00428496	1	1	3	A2ARZ3	A2ARZ3 [1255-1261]		0	836.488	25032888		High	High	0.00219	0.02347	1.89	26.83
	High	[K].ITNTIFKR.[L]		0.0283169	0.00140654	1	1	1	A2ARZ3	A2ARZ3 [1255-1262]		1	992.589	1.69947e+06		High	High	0.0006688	0.007702	2.31	21.28
	High	[R].LVAHDIGR.[K]		0.00833571	0.000227142	1	1	3	A2ARZ3	A2ARZ3 [6735-6742]		0	880.5	4.63746e+06		High	High	7.016e-05	0.001626	2.3	13.31
	High	[K].LVFTFISDK.[T]		0.00122589	4.17952e-05	1	1	1	A2ARZ3	A2ARZ3 [5896-5904]		0	1069.59	966904		High	High	1.625e-05	0.0001292	2.18	51.38
	High	[K].LVGETVTR.[V]		0.0107426	0.000538616	1	1	1	A2ARZ3	A2ARZ3 [4319-4326]		0	874.499		No Quan Values	High	High	0.0001747	0.002258	1.53
	High	[K].IVNIILHAIQSELEINK.[T]		1.66447e-10	4.17952e-05	1	1	3	A2ARZ3	A2ARZ3 [1295-1311]		0	1947.13	9715168		High	High	1.625e-05	9.692e-14	5.74	66.1
	High	[K].IVYPDGDQK.[A]		0.00463346	0.00018204	1	1	5	A2ARZ3	A2ARZ3 [346-354]		0	1034.52	4.99548e+07		High	High	5.705e-05	0.0007509	2.38	16.9
	High	[K].MQDTGLKDDIGR.[N]	1xOxidation [M1]	8.08353e-07	4.17952e-05	1	2	1	A2ARZ3	A2ARZ3 [306-317]		1	1364.65		No Quan Values	High	High	1.625e-05	7.707e-09	3.54
	High	[K].NAFTSVHPTHVAPFDTAHTSK.[E]		4.72195e-09	4.17952e-05	1	1	2	A2ARZ3	A2ARZ3 [1184-1204]		0	2265.1	11075293		High	High	1.625e-05	8.253e-12	5.73	29.09
	High	[K].NIASDILNMVFAK.[L]	1xOxidation [M9]	0.000765985	4.17952e-05	1	1	1	A2ARZ3	A2ARZ3 [1575-1587]		0	1451.76	435208		High	High	1.625e-05	6.922e-05	2.28	65.56
	High	[R].NLSDPEEKYR.[V]		0.000278327	4.17952e-05	1	1	3	A2ARZ3	A2ARZ3 [958-967]		1	1250.6	5975078		High	High	1.625e-05	1.805e-05	2.01	15.34
	High	[K].NNLPVFNK.[V]		0.0204513	0.000978838	1	1	2	A2ARZ3	A2ARZ3 [3654-3661]		0	945.515	98804830		High	High	0.0004234	0.005117	2.28	31.06
	High	[K].NSEFQAEVQK.[D]		5.32066e-05	4.17952e-05	1	1	2	A2ARZ3	A2ARZ3 [5216-5225]		0	1179.56	15413477		High	High	1.625e-05	1.994e-06	3.43	17.93
	High	[R].NSFQNVR.[R]		0.042682	0.002152	1	1	1	A2ARZ3	A2ARZ3 [6706-6712]		0	864.432	2.97276e+06		High	High	0.001016	0.01282	2.06	14.03
	High	[K].NVFVNFK.[C]		0.0438546	0.00238546	1	1	3	A2ARZ3	A2ARZ3 [686-692]		0	867.472	4.27541e+07		High	High	0.001139	0.01328	1.79	35.92
	High	[K].NVLNVILK.[D]		0.0108185	0.000538616	1	1	3	A2ARZ3	A2ARZ3 [5105-5112]		0	912.588	4.74865e+07		High	High	0.0001747	0.002275	2.39	46.2
	High	[R].QGQSVPSQVNYQK.[T]		2.60051e-07	4.17952e-05	1	1	1	A2ARZ3	A2ARZ3 [613-625]		0	1462.73	2.63362e+06		High	High	1.625e-05	1.706e-09	3.31	17.94
	High	[R].QIPLSEVCEGQK.[D]	1xCarbamidomethyl [C8]	0.00244517	4.17952e-05	1	2	1	A2ARZ3	A2ARZ3 [3381-3392]		0	1387.69	2.15197e+06		High	High	1.625e-05	0.0003238	2.35	29.07
	High	[K].QNQLALSK.[I]		0.00447205	0.00018204	1	1	1	A2ARZ3	A2ARZ3 [5451-5458]		0	901.51	3.8283e+06		High	High	5.705e-05	0.00072	2.64	17.13
	High	[K].QSGTENELSDIK.[G]		6.26917e-05	4.17952e-05	1	1	3	A2ARZ3	A2ARZ3 [6526-6537]		0	1320.63	8553526		High	High	1.625e-05	2.499e-06	3.37	22.07
	High	[K].QSGTENELSDIKGTK.[K]		2.974e-08	4.17952e-05	1	1	1	A2ARZ3	A2ARZ3 [6526-6540]		1	1606.79		No Quan Values	High	High	1.625e-05	9.574e-11	3.85
	High	[K].QVLSDVVESHK.[S]		3.20233e-06	4.17952e-05	1	1	2	A2ARZ3	A2ARZ3 [4295-4305]		0	1240.65	1.19388e+07		High	High	1.625e-05	4.77e-08	4.64	22.41
	High	[K].QVLSFIETGK.[R]		0.000262894	4.17952e-05	1	2	5	A2ARZ3	A2ARZ3 [3305-3314]		0	1121.62	2.94071e+07		High	High	1.625e-05	1.679e-05	2.22	49.86
	High	[K].QVLSFIETGKR.[E]		2.58544e-06	4.17952e-05	1	2	2	A2ARZ3	A2ARZ3 [3305-3315]		1	1277.72	1.3076e+07		High	High	1.625e-05	3.613e-08	3.68	34.15
	High	[R].QYLTSLKLDFER.[N]		1.6614e-06	4.17952e-05	1	1	1	A2ARZ3	A2ARZ3 [142-153]		1	1512.81	1.70409e+06		High	High	1.625e-05	2.009e-08	4	44.57
	High	[R].RKIEEEWK.[T]		0.000151809	4.17952e-05	1	2	2	A2ARZ3	A2ARZ3 [249-256]		2	1117.6	7.65739e+06		High	High	1.625e-05	8.071e-06	3.5	13.22
	High	[R].RLNSLVGSLR.[S]		0.0149403	0.000701718	1	1	2	A2ARZ3	A2ARZ3 [3696-3705]		1	1114.67	6.39093e+06		High	High	0.0003243	0.003449	2.25	27.84
	High	[R].RVLAQLISLPIK.[S]		0.000723532	4.17952e-05	1	1	2	A2ARZ3	A2ARZ3 [4160-4171]		1	1350.88	4.90931e+06		High	High	1.625e-05	6.431e-05	3.85	50.09
	High	[K].RVNDITDKITNTIFK.[R]		5.66613e-06	4.17952e-05	1	1	2	A2ARZ3	A2ARZ3 [1247-1261]		2	1777.98	7.26661e+06		High	High	1.625e-05	1.019e-07	3.91	42.59
	High	[K].SDVISDIIGFSMVK.[E]	1xOxidation [M12]	0.0777468	0.00472579	1	1	1	A2ARZ3	A2ARZ3 [6372-6385]		0	1526.78	229533		High	High	0.002444	0.02622	1.86	61.14
	High	[K].SLAEETTSR.[D]		0.0728228	0.00431424	1	1	2	A2ARZ3	A2ARZ3 [6852-6860]		0	993.485	1.31232e+06		High	High	0.00226	0.02432	2.04	12.32
	High	[K].SLHSQLSTYTMK.[I]	1xOxidation [M11]	1.65176e-05	4.17952e-05	1	1	3	A2ARZ3	A2ARZ3 [1283-1294]		0	1411.69	7.435e+06		High	High	1.625e-05	4.242e-07	3.91	20.01
	High	[K].SLNNTNANSFKK.[H]		3.36184e-07	4.17952e-05	1	1	2	A2ARZ3	A2ARZ3 [3927-3938]		1	1337.68	5.10155e+06		High	High	1.625e-05	2.405e-09	3.87	12.82
	High	[K].SLQSTLYSHAK.[K]		0.000200489	4.17952e-05	1	1	2	A2ARZ3	A2ARZ3 [1629-1639]		0	1234.64	2.42354e+06		High	High	1.625e-05	1.161e-05	3.18	23.55
	High	[K].SISLSFSDGK.[E]		0.0120215	0.000580782	1	1	2	A2ARZ3	A2ARZ3 [3950-3959]		0	1040.53	9.52566e+06		High	High	0.0001869	0.002614	2.53	35.2
	High	[R].SNLYHTLNAEIILYK.[L]		4.03085e-10	4.17952e-05	1	1	3	A2ARZ3	A2ARZ3 [4113-4127]		0	1791.96	8.56278e+06		High	High	1.625e-05	3.143e-13	6	47.38
	High	[K].SQGSQVQQSAMSPPTTMK.[S]	2xOxidation [M11; M17]	1.21547e-05	4.17952e-05	1	1	1	A2ARZ3	A2ARZ3 [5579-5596]		0	1924.87	951028		High	High	1.625e-05	2.804e-07	3.14	13.21
	High	[K].TKLTPENVLTQLDFLQSNLVK.[T]		2.52534e-13	4.17952e-05	1	1	1	A2ARZ3	A2ARZ3 [6130-6150]		1	2401.33	1.54953e+06		High	High	1.625e-05	6.305e-16	6.96	65.19
	High	[K].TIVDLVLR.[E]		0.00153966	4.17952e-05	1	1	8	A2ARZ3	A2ARZ3 [6213-6220]		0	928.583	5.42215e+07		High	High	1.625e-05	0.0001749	2.32	49.2
	High	[K].TIVFADHELGPNEMHLVAR.[H]		7.0627e-12	4.17952e-05	1	2	3	A2ARZ3	A2ARZ3 [3447-3465]		0	2149.09	5.52351e+06		High	High	1.625e-05	1.744e-15	5.26	42.34
	High	[K].TIVFADHELGPNEMHLVAR.[H]	1xOxidation [M14]	6.59389e-10	4.17952e-05	1	2	2	A2ARZ3	A2ARZ3 [3447-3465]		0	2165.08	1335924		High	High	1.625e-05	6.075e-13	5.48	37.33
	High	[K].TPIPGVGAAQLLDLPLGVK.[L]		1.55193e-09	4.17952e-05	1	1	4	A2ARZ3	A2ARZ3 [38-56]		0	1859.1	1.16459e+07		High	High	1.625e-05	1.882e-12	5.24	65.46
	High	[K].TSLDYQFPK.[I]		0.00103324	4.17952e-05	1	1	3	A2ARZ3	A2ARZ3 [626-634]		0	1098.55	4.49243e+07		High	High	1.625e-05	0.0001034	2.84	34.48
	High	[K].TVENSPEKEVFISDLK.[I]		4.48011e-11	4.17952e-05	1	1	2	A2ARZ3	A2ARZ3 [5694-5709]		1	1834.94	1.62595e+07		High	High	1.625e-05	1.697e-14	4.92	36.41
	High	[R].TVIDQTYQR.[Q]		0.000955347	4.17952e-05	1	1	5	A2ARZ3	A2ARZ3 [604-612]		0	1123.57	4.35638e+07		High	High	1.625e-05	9.299e-05	2.48	18.21
	High	[K].VFRPEKEDEVQAAK.[E]		0.00440907	0.000142124	1	1	1	A2ARZ3	A2ARZ3 [5938-5951]		1	1645.85	7809182		High	High	4.59e-05	0.0007055	3.07	14.5
	High	[R].VLAQLISLPIK.[S]		2.04587e-05	4.17952e-05	1	1	5	A2ARZ3	A2ARZ3 [4161-4171]		0	1194.78	2.16078e+07		High	High	1.625e-05	5.631e-07	2.88	56.87
	High	[R].VLEEALALFLAK.[L]		7.82051e-05	4.17952e-05	1	1	1	A2ARZ3	A2ARZ3 [6441-6452]		0	1316.78	1.38762e+06		High	High	1.625e-05	3.334e-06	3.6	65.78
	High	[R].VIGIVQVNSTINSENILFDK.[A]		1.10345e-08	4.17952e-05	1	1	1	A2ARZ3	A2ARZ3 [4648-4667]		0	2203.2	1.817e+06		High	High	1.625e-05	2.568e-11	5.59	57.96
	High	[K].VLPHAEEIFSFPPIAK.[E]		4.21267e-09	4.17952e-05	1	1	4	A2ARZ3	A2ARZ3 [5345-5360]		0	1794.98	6.65743e+06		High	High	1.625e-05	7.142e-12	4.93	53.82
	High	[K].VLPSVQGGGFDYR.[E]		2.78021e-05	4.17952e-05	1	1	3	A2ARZ3	A2ARZ3 [3809-3821]		0	1394.71	6.63972e+06		High	High	1.625e-05	8.473e-07	3.71	37.45
	High	[R].VITESSYTAAHGDLDTNR.[I]		5.13713e-10	4.17952e-05	1	1	3	A2ARZ3	A2ARZ3 [6563-6580]		0	1949.92	2.59707e+06		High	High	1.625e-05	4.356e-13	3.31	23.91
	High	[R].VNDITDKITNTIFKR.[L]		7.51708e-08	4.17952e-05	1	1	2	A2ARZ3	A2ARZ3 [1248-1262]		2	1777.98	5.92277e+06		High	High	1.625e-05	3.28e-10	3	42.8
	High	[K].VNDSTEESLK.[Q]		0.00833571	0.000227142	1	2	1	A2ARZ3	A2ARZ3 [3295-3304]		0	1121.53		No Quan Values	High	High	7.016e-05	0.001621	1.75
	High	[K].VNTIENQIGPR.[K]		4.64633e-05	4.17952e-05	1	1	4	A2ARZ3	A2ARZ3 [3662-3672]		0	1240.66	2.90662e+07		High	High	1.625e-05	1.668e-06	3.55	24.05
	High	[K].VQNVVQTVSK.[E]		0.00109384	4.17952e-05	1	1	1	A2ARZ3	A2ARZ3 [6084-6093]		0	1101.63	8144127		High	High	1.625e-05	0.0001108	2.39	18.18
	High	[R].VTGTRPFNNLK.[S]		0.0299202	0.00148333	1	1	2	A2ARZ3	A2ARZ3 [968-978]		0	1246.69	7.63347e+06		High	High	0.0007012	0.00828	2.77	18.24
	High	[K].YKGNETGKENLVLVNEQGQILEIFTHFAVAK.[T]		3.79012e-15	4.17952e-05	1	1	1	A2ARZ3	A2ARZ3 [5663-5693]		2	3489.84	1.40778e+06		High	High	1.625e-05	6.305e-16	7.42	64.58
	High	[R].YLDMISK.[E]		0.0488582	0.00282914	1	2	2	A2ARZ3	A2ARZ3 [207-213]		0	869.444	5.301e+06		High	High	0.001306	0.01505	2	29.4
	High	[R].YLDMISK.[E]	1xOxidation [M4]	0.0447541	0.00245984	1	2	1	A2ARZ3	A2ARZ3 [207-213]		0	885.439	1.90262e+06		High	High	0.001159	0.01356	1.56	20.33
	High	[K].YLSSLNMEHEK.[T]	1xOxidation [M7]	1.249e-06	4.17952e-05	1	1	1	A2ARZ3	A2ARZ3 [1224-1234]		0	1366.63	3.08702e+06		High	High	1.625e-05	1.37e-08	3.76	16.26
High	Master Protein	A2A520	Dynein, axonemal, heavy chain 17 OS=Mus musculus OX=10090 GN=Dnah17 PE=1 SV=3	0	709.168	29	114	241	111	4459	509.2	5.67	641.03	114	0	3	1.35714e+09	High	1
	Confidence	Annotated Sequence	Modifications	Qvality PEP	Qvality q-value	# Protein Groups	# Proteins	# PSMs	Master Protein Accessions	Positions in Master Proteins	Modifications in Master Proteins	# Missed Cleavages	Theo. MH+ [Da]	Abundance: F6: Sample	Quan Info	Found in Sample: [S6] F6: Sample	Confidence (by Search Engine): Sequest HT	Percolator q-Value (by Search Engine): Sequest HT	Percolator PEP (by Search Engine): Sequest HT	XCorr (by Search Engine): Sequest HT	Top Apex RT [min]
	High	[K].AEPALLAAQEALDTLNK.[N]		3.53396e-07	4.17952e-05	1	4	1	A2A520	A2A520 [3126-3142]		0	1767.95	3.42072e+06		High	High	1.625e-05	2.554e-09	5.02	60.62
	High	[K].AEPALLAAQEALDTLNKNNLTELK.[S]		2.83438e-12	4.17952e-05	1	4	2	A2A520	A2A520 [3126-3149]		1	2580.39	3.73825e+06		High	High	1.625e-05	6.558e-16	6.27	62.99
	High	[K].AFKPYQGNPTFDPEFIR.[S]		2.5569e-09	4.17952e-05	1	4	2	A2A520	A2A520 [3213-3229]		0	2027	1.1071e+07		High	High	1.625e-05	3.663e-12	5.11	44.56
	High	[K].AFNVVFEK.[A]		0.00713616	0.00018204	1	4	2	A2A520	A2A520 [3678-3685]		0	953.509	3.10058e+07		High	High	5.705e-05	0.001329	2.6	39.05
	High	[K].AGVVSPVDFLQHQSWGGIK.[A]		8.32183e-12	4.17952e-05	1	4	2	A2A520	A2A520 [3757-3775]		0	2025.06	1175622		High	High	1.625e-05	2.087e-15	4.76	56.06
	High	[K].ALAEYLETKR.[LV]		2.15061e-05	4.17952e-05	1	5	2	A2A520	A2A520 [1563-1572]		1	1193.65	4.12456e+06		High	High	1.625e-05	6.027e-07	3.12	26.64
	High	[K].ANLIILFDK.[Y]		0.000588416	4.17952e-05	1	4	2	A2A520	A2A520 [2286-2294]		0	1046.62	9.61652e+06		High	High	1.625e-05	4.862e-05	3.12	53.77
	High	[K].AVLDDILEK.[I]		0.00413637	0.000142124	1	4	3	A2A520	A2A520 [4196-4204]		0	1015.57	1.36233e+07		High	High	4.59e-05	0.0006436	2.27	42.56
	High	[R].AVSELQNPAIR.[D]		2.84035e-05	4.17952e-05	1	4	2	A2A520	A2A520 [1346-1356]		0	1197.66	12100565		High	High	1.625e-05	8.726e-07	3.48	26.27
	High	[K].AVTCDELFGIINPATR.[E]	1xCarbamidomethyl [C4]	9.31069e-08	4.17952e-05	1	4	2	A2A520	A2A520 [2158-2173]		0	1776.89	3.04612e+06		High	High	1.625e-05	4.329e-10	4.62	55.74
	High	[R].DGLEDQLLAAVVAK.[E]		1.52309e-07	4.17952e-05	1	4	3	A2A520	A2A520 [3553-3566]		0	1441.79	1.40941e+07		High	High	1.625e-05	8.365e-10	4.57	59.97
	High	[K].DLTPVMPVIFIK.[A]		0.00650947	0.00018204	1	4	1	A2A520	A2A520 [4395-4406]		0	1372.79	106898		High	High	5.705e-05	0.001169	1.98	65.4
	High	[R].DPFTSLIQVNFSK.[A]		1.60319e-06	4.17952e-05	1	4	1	A2A520	A2A520 [661-673]		0	1495.78	3.07708e+06		High	High	1.625e-05	1.915e-08	4.14	60.59
	High	[K].DRPPVPWEFPSSLAFSR.[M]		1.05304e-11	4.17952e-05	1	4	3	A2A520	A2A520 [397-413]		0	1988	2.63949e+06		High	High	1.625e-05	2.68e-15	5.13	58.38
	High	[K].DSAQALLDGLHPLPR.[V]		2.04967e-09	4.17952e-05	1	4	2	A2A520	A2A520 [208-222]		0	1602.86	9.24077e+06		High	High	1.625e-05	2.741e-12	3.46	46.96
	High	[K].DVEFPLIK.[S]		0.0158003	0.000740622	1	4	2	A2A520	A2A520 [730-737]		0	960.54	9.43072e+06		High	High	0.0003342	0.003716	2.18	48.97
	High	[K].EALLDLDGR.[V]		0.00183957	4.17952e-05	1	4	4	A2A520	A2A520 [810-818]		0	1001.53	2.12011e+07		High	High	1.625e-05	0.0002223	2.62	37.87
	High	[R].EEVSSLVIGAMK.[V]		0.000439282	4.17952e-05	1	4	1	A2A520	A2A520 [964-975]		0	1262.67		No Quan Values	High	High	1.625e-05	3.313e-05	2.22
	High	[K].EGDYDGLVEVMGHLMK.[V]		0.0879489	0.00543619	1	4	1	A2A520	A2A520 [1113-1128]		0	1792.82	88823.9		High	High	0.002993	0.03037	1.54	59.88
	High	[K].ELEDSLLAR.[L]		0.00221342	4.17952e-05	1	4	2	A2A520	A2A520 [3591-3599]		0	1045.55	28140069		High	High	1.625e-05	0.0002829	2.43	34.26
	High	[K].ELNLGLK.[G]		0.0343211	0.00174996	1	4	3	A2A520	A2A520 [4248-4254]		0	786.472	8.0572e+06		High	High	0.0008194	0.009829	1.24	32.51
	High	[K].ELNPVELDFLLR.[F]		1.18974e-05	4.17952e-05	1	4	3	A2A520	A2A520 [3741-3752]		0	1457.8	7.43401e+06		High	High	1.625e-05	2.748e-07	3.03	63.93
	High	[R].EMLYNLQNR.[I]	1xOxidation [M2]	0.130883	0.00847017	1	4	1	A2A520	A2A520 [770-778]		0	1196.57		No Quan Values	High	High	0.004542	0.04841	1.07
	High	[K].ERPDLEQLK.[A]		0.000744456	4.17952e-05	1	4	2	A2A520	A2A520 [3567-3575]		0	1127.61	7.27711e+06		High	High	1.625e-05	6.659e-05	3.09	20.18
	High	[K].EVTSWQQK.[L]		0.0118537	0.000580782	1	4	1	A2A520	A2A520 [1468-1475]		0	1005.5	2.69914e+06		High	High	0.0001869	0.002555	1.74	16.35
	High	[K].FGAQGWNR.[S]		0.01317	0.000661247	1	4	2	A2A520	A2A520 [4040-4047]		0	935.448	9585734		High	High	0.0002902	0.002939	2.84	22.77
	High	[K].FHYIFNLR.[D]		0.00755117	0.000227142	3	9	3	D3YYQ8; A2A520; Q91XQ0	D3YYQ8 [2770-2777]; A2A520 [2647-2654]; Q91XQ0 [2895-2902]		0	1109.59	15761659	Shared	High	High	5.705e-05	0.001424	2.2	41.57
	High	[K].FLPWTDKVPNFELDPDIPLQASLVHTTETIR.[I]		2.11568e-12	4.17952e-05	1	4	1	A2A520	A2A520 [2403-2433]		1	3592.87	2.75898e+06		High	High	1.625e-05	6.305e-16	5.63	64.6
	High	[K].FWIPYINK.[L]		0.00526394	0.00018204	1	4	2	A2A520	A2A520 [3378-3385]		0	1080.59	1.29004e+07		High	High	5.705e-05	0.0008917	2.4	54.17
	High	[K].GHWVILQNIHLVAR.[W]		2.96068e-06	4.17952e-05	1	1	1	A2A520	A2A520 [3926-3939]		0	1655.95	4.60494e+06		High	High	1.625e-05	4.32e-08	3.33	45.78
	High	[R].GNALLVGVGGSGK.[Q]		6.62882e-06	4.17952e-05	1	7	2	A2A520	A2A520 [2792-2804]		0	1128.64	3412611		High	High	1.625e-05	1.259e-07	3.62	32.34
	High	[R].GPTYVWTFNLK.[T]		7.93286e-05	4.17952e-05	1	6	2	A2A520	A2A520 [4430-4440]		0	1325.69	1.0679e+07		High	High	1.625e-05	3.398e-06	3.82	53.01
	High	[K].GYAIPDLK.[M]		0.109253	0.00714132	1	4	1	A2A520	A2A520 [2827-2834]		0	876.483	4400635		High	High	0.003904	0.03904	2.05	35.37
	High	[K].HIEHPVMSSMEAK.[L]	2xOxidation [M7; M10]	2.03133e-05	4.17952e-05	1	4	1	A2A520	A2A520 [605-617]		0	1527.69	312321		High	High	1.625e-05	5.551e-07	2.96	9.62
	High	[R].HSVFVIGNAGSGK.[S]		5.33069e-09	4.17952e-05	1	4	4	A2A520	A2A520 [2119-2131]		0	1272.67	29369108		High	High	1.625e-05	9.703e-12	5.09	26.84
	High	[K].IAELNANLSNLTSAFEK.[A]		2.05238e-08	4.17952e-05	1	4	1	A2A520	A2A520 [3283-3299]		0	1834.95	884235		High	High	1.625e-05	5.829e-11	5.19	56.54
	High	[K].LAVQETELK.[Q]		0.00136411	4.17952e-05	1	4	3	A2A520	A2A520 [3063-3071]		0	1030.58	2.59793e+07		High	High	1.625e-05	0.0001492	2.33	23.84
	High	[R].IDYLETVSSVLLK.[F]		5.53154e-08	4.17952e-05	1	4	4	A2A520	A2A520 [6-18]		0	1479.83	9.11301e+06		High	High	1.625e-05	2.168e-10	4.24	63.84
	High	[R].LEEGYENAIK.[D]		0.000580087	4.17952e-05	1	4	1	A2A520	A2A520 [1712-1721]		0	1165.57	6332646		High	High	1.625e-05	4.788e-05	2.48	23.18
	High	[K].LFSENETFR.[K]		0.00142366	4.17952e-05	1	4	3	A2A520	A2A520 [700-708]		0	1142.55	6.93359e+06		High	High	1.625e-05	0.0001582	2.14	31.12
	High	[K].IGDKEVEYHPSFR.[L]		1.13389e-09	4.17952e-05	1	4	3	A2A520	A2A520 [3511-3523]		1	1576.78	1.22443e+07		High	High	1.625e-05	1.24e-12	5.06	22.53
	High	[K].LHNVSLGQGQEVVAENALDVAAEK.[G]		1.31192e-15	4.17952e-05	1	4	1	A2A520	A2A520 [3902-3925]		0	2491.28	1.79001e+06		High	High	1.625e-05	6.305e-16	6.96	43.9
	High	[R].LKDLTPVMPVIFIK.[A]		1.35273e-05	4.17952e-05	1	4	2	A2A520	A2A520 [4393-4406]		1	1613.97	3.00049e+06		High	High	1.625e-05	3.233e-07	4.35	57.56
	High	[R].LKDLTPVMPVIFIK.[A]	1xOxidation [M8]	1.46973e-07	4.17952e-05	1	4	1	A2A520	A2A520 [4393-4406]		1	1629.96	1.70862e+06		High	High	1.625e-05	7.952e-10	4.63	50.45
	High	[K].LIQVVGVETEK.[V]		5.02556e-05	4.17952e-05	1	4	3	A2A520	A2A520 [3080-3090]		0	1214.7	1.29402e+07		High	High	1.625e-05	1.852e-06	2.77	34.04
	High	[K].IMTICTIDVHAR.[D]	1xCarbamidomethyl [C5]	8.32845e-06	4.17952e-05	1	5	1	A2A520	A2A520 [1750-1761]		0	1429.73	2.88572e+06		High	High	1.625e-05	1.709e-07	2.85	35.58
	High	[K].INPIYQFSLK.[A]		0.000386373	4.17952e-05	1	4	2	A2A520	A2A520 [3668-3677]		0	1222.68	9.93319e+06		High	High	1.625e-05	2.791e-05	2.33	48.12
	High	[K].LPSQGTIFDYYIDPETK.[K]		1.04363e-07	4.17952e-05	1	4	2	A2A520	A2A520 [2385-2401]		0	1986.97	1.61573e+06		High	High	1.625e-05	5.076e-10	3.79	55.27
	High	[K].LPSQGTIFDYYIDPETKK.[F]		4.9663e-14	4.17952e-05	1	4	3	A2A520	A2A520 [2385-2402]		1	2115.06	6.35839e+06		High	High	1.625e-05	6.305e-16	5.17	49.65
	High	[K].LQAEDSFVLK.[V]		0.000264775	4.17952e-05	1	4	1	A2A520	A2A520 [2098-2107]		0	1149.62	4440766		High	High	1.625e-05	1.685e-05	2.25	37.44
	High	[R].IQAMVVENAELFR.[A]		0.00101138	4.17952e-05	1	4	1	A2A520	A2A520 [836-848]		0	1519.79	678921		High	High	1.625e-05	9.971e-05	2.07	48.12
	High	[R].LSAASGNFLGDTALVENLETTK.[H]		5.19718e-12	4.17952e-05	1	4	3	A2A520	A2A520 [3600-3621]		0	2251.15	1.00349e+07		High	High	1.625e-05	1.257e-15	6.71	56.14
	High	[R].LSSHLVTAALALHQK.[V]		1.04501e-06	4.17952e-05	1	4	2	A2A520	A2A520 [2621-2635]		0	1588.92	8414878		High	High	1.625e-05	1.075e-08	4.74	33.7
	High	[K].IVEILEK.[KA]		0.0398798	0.00196612	1	6	3	A2A520	A2A520 [250-256]		0	843.519	2.52745e+07		High	High	0.0009435	0.01182	2.28	30.02
	High	[K].LVESEAPEK.[E]		0.00463346	0.00018204	1	4	2	A2A520	A2A520 [3800-3808]		0	1001.51	5.53918e+06		High	High	5.705e-05	0.0007492	2.31	12.66
	High	[K].LVESEAPEKEIFPK.[E]		0.000268578	4.17952e-05	1	4	2	A2A520	A2A520 [3800-3813]		1	1615.86	3.13046e+06		High	High	1.625e-05	1.727e-05	1.86	32.62
	High	[R].LVFEISHLR.[T]		2.10508e-05	4.17952e-05	1	4	2	A2A520	A2A520 [2238-2246]		0	1113.64	1.04082e+07		High	High	1.625e-05	5.835e-07	2.52	39.63
	High	[R].LVGGLASENVR.[W]		0.000344715	4.17952e-05	1	4	1	A2A520	A2A520 [3324-3334]		0	1114.62	10086194		High	High	1.625e-05	2.402e-05	3.01	26.04
	High	[K].IVLKELEDSLLAR.[L]		1.30362e-06	4.17952e-05	1	4	2	A2A520	A2A520 [3587-3599]		1	1498.88	2.82098e+06		High	High	1.625e-05	1.451e-08	4.05	51.85
	High	[R-].LVITPLTDR.[CI]		0.00120855	4.17952e-05	10	23	6	E9Q0T8; D3YYQ8; E9Q0B6; E9Q8T7; D3Z667; A2A520; A0A087WR13; A0A140LIN9; Q3V0Q1; Q91XQ0	E9Q0T8 [1301-1309]; D3YYQ8 [1925-1933]; E9Q0B6 [1440-1448]; E9Q8T7 [1539-1547]; D3Z667 [1811-1819]; A2A520 [1817-1825]; A0A087WR13 [1301-1309]; A0A140LIN9 [1358-1366]; Q3V0Q1 [1224-1232]; Q91XQ0 [2060-2068]		0	1027.61	9.68469e+07	Shared	High	High	1.625e-05	0.0001266	1.9	38.19
	High	[R].LWLHEAER.[V]		0.0686384	0.00408272	1	4	2	A2A520	A2A520 [2680-2687]		0	1053.55		No Quan Values	High	High	0.002072	0.02269	1.97
	High	[K].LYEEVSSCENTK.[V]	1xCarbamidomethyl [C8]	3.61986e-05	4.17952e-05	1	4	1	A2A520	A2A520 [1042-1053]		0	1458.64	1.39671e+06		High	High	1.625e-05	1.196e-06	2.2	18.02
	High	[K].IYLTIER.[R]		0.0281224	0.00140654	1	4	4	A2A520	A2A520 [3001-3007]		0	907.525	339586705		High	High	0.0006594	0.007622	0.95	34.94
	High	[K].LYQNLLAK.[K]		0.00632785	0.00018204	1	4	2	A2A520	A2A520 [3023-3030]		0	962.567	21093157		High	High	5.705e-05	0.001134	2.8	31.49
	High	[K].MDLATQYIK.[S]		0.135791	0.00868705	1	4	1	A2A520	A2A520 [2835-2843]		0	1082.56		No Quan Values	High	High	0.004642	0.0507	1.24
	High	[K].NFLIFGHAPTPEELDTK.[T]		4.46595e-08	4.17952e-05	1	4	2	A2A520	A2A520 [1001-1017]		0	1928.98	1.7262e+06		High	High	1.625e-05	1.632e-10	3.9	50.16
	High	[K].NFLIFGHAPTPEELDTKTDDTIPK.[T]		3.06008e-08	4.17952e-05	1	4	1	A2A520	A2A520 [1001-1024]		1	2699.36	2.72153e+06		High	High	1.625e-05	9.924e-11	5.24	49.23
	High	[R].NYGPPGTK.[K]		0.0145277	0.000701718	1	4	1	A2A520	A2A520 [2505-2512]		0	833.415	1.75077e+06		High	High	0.0003243	0.003333	2.03	13.07
	High	[K].QNVEGITQAMQEWSANPLFER.[K]	1xOxidation [M10]	2.73726e-06	4.17952e-05	1	4	1	A2A520	A2A520 [784-804]		0	2464.16	577402		High	High	1.625e-05	3.872e-08	2.17	52.6
	High	[K].QSIVELK.[L]		0.0336234	0.00171214	1	4	1	A2A520	A2A520 [2091-2097]		0	816.483	25004896		High	High	0.0007751	0.009542	2.1	24.48
	High	[K].QTLLNTIK.[R]		0.0105925	0.000538616	1	4	1	A2A520	A2A520 [1068-1075]		0	930.562	3.03259e+06		High	High	0.0001633	0.002209	2.55	31.62
	High	[R].QVATDSMFEPLKQTIELLK.[S]		3.76329e-08	4.17952e-05	1	4	3	A2A520	A2A520 [1133-1151]		1	2191.17	66364.9		High	High	1.625e-05	1.301e-10	4.02	63.98
	High	[K].RKPVAVDLDPK.[A]		0.00196125	4.17952e-05	1	4	2	A2A520	A2A520 [2147-2157]		1	1237.73	1.7543e+06		High	High	1.625e-05	0.0002414	3.23	17.47
	High	[R].SAPLVIQR.[L]		0.128486	0.008274	1	4	2	A2A520	A2A520 [2613-2620]		0	883.536	1.8661e+07		High	High	0.00447	0.04743	1.96	23.73
	High	[K].SELEAIDVK.[L]		0.000261026	4.17952e-05	1	4	6	A2A520	A2A520 [738-746]		0	1003.53	2.27602e+07		High	High	1.625e-05	1.65e-05	2.25	29.07
	High	[K].SLGIADTR.[E]		0.0677392	0.00404843	1	4	1	A2A520	A2A520 [2900-2907]		0	832.452	4099040		High	High	0.002031	0.02229	1.87	19.66
	High	[K].SVLVVAGSLK.[R]		0.0123639	0.000623536	1	7	2	A2A520	A2A520 [2023-2032]		0	972.609	1.09735e+07		High	High	0.000213	0.002701	2.73	35.88
	High	[K].TAIEFLK.[L]		0.0222292	0.00109798	1	4	7	A2A520	A2A520 [430-436]		0	821.477	3.29549e+07		High	High	0.000505	0.005715	2.05	36.58
	High	[R].TELPENLK.[SA]		0.0104445	0.000498752	2	9	3	D3Z667; A2A520	D3Z667 [1948-1955]; A2A520 [1954-1961]		0	943.509	2.28792e+07	Shared	High	High	0.0001633	0.002177	1.75	23.17
	High	[K].TFLEQIK.[L]		0.0536751	0.00318596	1	4	2	A2A520	A2A520 [3016-3022]		0	878.498	8.96584e+06		High	High	0.001512	0.01689	1.73	33.22
	High	[K].TLDITWTTMEFEHELHPR.[T]		0.00277901	4.17952e-05	1	4	1	A2A520	A2A520 [1413-1430]		0	2256.08	1777999		High	High	1.625e-05	0.0003812	1.67	53.85
	High	[K].TPNVVEATNKPDLYNKLENLK.[M]		2.57996e-13	4.17952e-05	1	4	2	A2A520	A2A520 [1534-1554]		1	2400.28		No Quan Values	High	High	1.625e-05	6.305e-16	5.09
	High	[K].TPPTLAQFQQQIDSYEK.[L]		6.44576e-11	4.17952e-05	1	4	3	A2A520	A2A520 [1025-1041]		0	1993.99	4.04806e+06		High	High	1.625e-05	2.753e-14	5.69	50.9
	High	[K].TPYVVVAFQECER.[M]	1xCarbamidomethyl [C11]	0.000822567	4.17952e-05	1	4	1	A2A520	A2A520 [4222-4234]		0	1597.77	498385		High	High	1.625e-05	7.606e-05	2.75	44.06
	High	[R].TVLEMQPK.[E]	1xOxidation [M5]	0.00994225	0.000362546	1	4	2	A2A520	A2A520 [4171-4178]		0	961.502	9.66174e+06		High	High	0.0001236	0.002035	1.56	14.36
	High	[R].TYLSPDEVLK.[G]		0.000171377	4.17952e-05	1	4	3	A2A520	A2A520 [348-357]		0	1164.61	7.94808e+06		High	High	1.625e-05	9.438e-06	1.51	38.76
	High	[K].VAEEYQDSFER.[Y]		2.166e-05	4.17952e-05	1	4	2	A2A520	A2A520 [976-986]		0	1372.6	14564139		High	High	1.625e-05	6.046e-07	3.65	23.98
	High	[K].VDTFLDSLK.[K]		0.0170625	0.000777723	1	4	2	A2A520	A2A520 [3191-3199]		0	1037.55		No Quan Values	High	High	0.000356	0.004078	1.56
	High	[R].VEFEFWDAR.[L]		0.000458481	4.17952e-05	1	4	3	A2A520	A2A520 [223-231]		0	1198.55	5.3351e+06		High	High	1.625e-05	3.506e-05	2.99	51.01
	High	[R].VFISAEPAPTAETHIIPQGILENAIK.[I]		1.96743e-13	4.17952e-05	1	4	2	A2A520	A2A520 [3961-3986]		0	2759.5	15486960		High	High	1.625e-05	6.305e-16	5.73	57.04
	High	[K].VILCFSPVGSVLR.[V]	1xCarbamidomethyl [C4]	6.75434e-08	4.17952e-05	1	4	3	A2A520	A2A520 [2924-2936]		0	1446.81	1.73735e+06		High	High	1.625e-05	2.826e-10	3.66	57.51
	High	[K].VLSTICFIWATSEHYNTPSR.[V]	1xCarbamidomethyl [C6]	3.07791e-09	4.17952e-05	1	4	1	A2A520	A2A520 [311-330]		0	2382.15		No Quan Values	High	High	1.625e-05	4.692e-12	3.47
	High	[K].VLTLASNER.[IV]		0.00221342	4.17952e-05	1	7	2	A2A520	A2A520 [2221-2229]		0	1002.56	36264703		High	High	1.625e-05	0.0002839	2.52	23.28
	High	[K].VPNFELDPDIPLQASLVHTTETIR.[I]		7.31913e-12	4.17952e-05	1	4	1	A2A520	A2A520 [2410-2433]		0	2705.41		No Quan Values	High	High	1.625e-05	1.818e-15	6.23
	High	[K].VPWDDLR.[Y]		0.0723465	0.00431424	1	4	1	A2A520	A2A520 [4073-4079]		0	900.457		No Quan Values	High	High	0.002252	0.02412	2.11
	High	[R].VQTIEDLYK.[T]		0.00165327	4.17952e-05	1	4	4	A2A520	A2A520 [421-429]		0	1108.59	2.82499e+07		High	High	1.625e-05	0.0001926	2.99	33.47
	High	[K].VSATFLPTAIK.[F]		0.0181682	0.000905229	1	4	2	A2A520	A2A520 [2636-2646]		0	1147.67		No Quan Values	High	High	0.0003921	0.004407	1.72
	High	[K].VVQLEELLQVR.[H]		0.000858501	4.17952e-05	1	4	1	A2A520	A2A520 [2108-2118]		0	1325.78	2952503		High	High	1.625e-05	8.023e-05	3.91	55.94
	High	[R].VVSEDIVK.[Q]		0.00907199	0.000271186	1	4	5	A2A520	A2A520 [130-137]		0	888.504	1.30867e+07		High	High	8.309e-05	0.001811	2.16	21.21
	High	[R].WAESVENFK.[S]		0.00530137	0.00018204	1	4	2	A2A520	A2A520 [3335-3343]		0	1109.53		No Quan Values	High	High	5.705e-05	0.0008987	1.4
	High	[R].WDTQTGVIAEAR.[L]		3.69336e-06	4.17952e-05	1	4	3	A2A520	A2A520 [4381-4392]		0	1346.67	14579426		High	High	1.625e-05	5.807e-08	3.74	31.83
	High	[R].WLGILDK.[K]		0.0418222	0.0021174	1	4	4	A2A520	A2A520 [3940-3946]		0	844.493	2.13635e+07		High	High	0.0009961	0.01252	2.39	45.07
	High	[R].WPLIVDAQLQGIK.[W]		3.67187e-05	4.17952e-05	1	4	2	A2A520	A2A520 [3435-3447]		0	1480.85	1.07447e+06		High	High	1.625e-05	1.226e-06	4.16	57.12
	High	[R].WSFLFK.[R]		0.0444523	0.00242178	1	4	4	A2A520	A2A520 [1077-1082]		0	827.445	6.48597e+06		High	High	0.001159	0.01351	1.32	52.48
	High	[K].WSLELQER.[L]		0.00739281	0.00018204	1	4	2	A2A520	A2A520 [588-595]		0	1060.54	1.03185e+07		High	High	5.705e-05	0.001386	2.41	39.19
	High	[R].YFIDLLMEK.[A]		0.00226116	4.17952e-05	1	4	1	A2A520	A2A520 [2436-2444]		0	1171.61	2.43541e+06		High	High	1.625e-05	0.0002902	2.4	58.05
	High	[R].YFIDLLMEK.[A]	1xOxidation [M7]	0.0558735	0.00336168	1	4	1	A2A520	A2A520 [2436-2444]		0	1187.6	835911		High	High	0.001592	0.01779	2.32	53.26
	High	[K].YFNPHYKPEMQAQCTLINFLVTR.[D]	1xCarbamidomethyl [C14]	1.1384e-06	4.17952e-05	1	4	1	A2A520	A2A520 [3530-3552]		0	2870.41	513911		High	High	1.625e-05	1.21e-08	2.68	55.6
	High	[K].YGSDLQAIR.[L]		0.000723532	4.17952e-05	1	4	2	A2A520	A2A520 [3453-3461]		0	1022.53	24009952		High	High	1.625e-05	6.413e-05	2.89	24.09
	High	[R].YLFGEIMYGGHITDDWDR.[R]		4.98341e-06	4.17952e-05	1	6	1	A2A520	A2A520 [4080-4097]		0	2187.98		No Quan Values	High	High	1.625e-05	8.583e-08	2.64
	High	[K].YLNFQQQK.[E]		0.00480065	0.00018204	1	4	2	A2A520	A2A520 [684-691]		0	1068.55	19944541		High	High	5.705e-05	0.0007834	2.63	23.14
	High	[R].YLNNHVINSLADLESFMNITR.[T]		6.25291e-07	4.17952e-05	1	4	1	A2A520	A2A520 [1084-1104]		0	2464.23		No Quan Values	High	High	1.625e-05	5.481e-09	4.42
	High	[K].YLPTCLDK.[L]	1xCarbamidomethyl [C5]	0.018042	0.000905229	1	4	1	A2A520	A2A520 [2295-2302]		0	1009.5	3031199		High	High	0.0003921	0.004375	1.22	26.93
	High	[R].YNYTTPK.[ST]		0.0700079	0.00422154	1	6	1	A2A520	A2A520 [3009-3015]		0	886.431	1.58754e+06		High	High	0.002152	0.02323	1.87	15.18
	High	[R].YSVMLEMFNTELDNAK.[L]		0.000199065	4.17952e-05	1	4	1	A2A520	A2A520 [542-557]		0	1904.88	370737		High	High	1.625e-05	1.156e-05	3.26	60.16
	High	[K].YSYEYLGNTPR.[L]		2.29319e-05	4.17952e-05	1	4	3	A2A520	A2A520 [1806-1816]		0	1362.63	9384694		High	High	1.625e-05	6.541e-07	3.17	31.01
High	Master Protein	P68372	Tubulin beta-4B chain OS=Mus musculus OX=10090 GN=Tubb4b PE=1 SV=1	0	703.668	78	38	814	4	445	49.8	4.89	2403.09	38	0	53	3.03679e+10	High	1
	Confidence	Annotated Sequence	Modifications	Qvality PEP	Qvality q-value	# Protein Groups	# Proteins	# PSMs	Master Protein Accessions	Positions in Master Proteins	Modifications in Master Proteins	# Missed Cleavages	Theo. MH+ [Da]	Abundance: F6: Sample	Quan Info	Found in Sample: [S6] F6: Sample	Confidence (by Search Engine): Sequest HT	Percolator q-Value (by Search Engine): Sequest HT	Percolator PEP (by Search Engine): Sequest HT	XCorr (by Search Engine): Sequest HT	Top Apex RT [min]
	High	[R].ALTVPELTQQMFDAK.[N]		1.37036e-06	4.17952e-05	3	4	30	Q9ERD7; P68372; Q922F4	Q9ERD7 [283-297]; P68372 [283-297]; Q922F4 [283-297]		0	1691.87	3.00565e+08	Shared	High	High	1.625e-05	1.542e-08	3.84	56.17
	High	[R].ALTVPELTQQMFDAK.[N]	1xOxidation [M11]	1.08782e-08	4.17952e-05	3	4	27	Q9ERD7; P68372; Q922F4	Q9ERD7 [283-297]; P68372 [283-297]; Q922F4 [283-297]		0	1707.86	1.49569e+08	Shared	High	High	1.625e-05	2.5e-11	3.53	45.57
	High	[R].AVLVDLEPGTMDSVR.[S]		5.81474e-08	4.17952e-05	1	2	16	P68372	P68372 [63-77]		0	1601.82	1.6281e+08		High	High	1.625e-05	2.333e-10	3.93	47.49
	High	[R].AVLVDLEPGTMDSVR.[S]	1xOxidation [M11]	4.94147e-07	4.17952e-05	1	2	26	P68372	P68372 [63-77]		0	1617.82	6.26519e+08		High	High	1.625e-05	3.98e-09	3.44	41.74
	High	[K].EAESCDCLQGFQLTHSLGGGTGSGMGTLLISK.[I]	2xCarbamidomethyl [C5; C7]	1.65181e-16	4.17952e-05	2	3	4	P99024; P68372	P99024 [123-154]; P68372 [123-154]		0	3311.53	6.66561e+06	Shared	High	High	1.625e-05	6.305e-16	7.89	54.8
	High	[K].EAESCDCLQGFQLTHSLGGGTGSGMGTLLISK.[I]	2xCarbamidomethyl [C5; C7]; 1xOxidation [M25]	2.98856e-17	4.17952e-05	2	3	4	P99024; P68372	P99024 [123-154]; P68372 [123-154]		0	3327.53	3.81874e+07	Shared	High	High	1.625e-05	6.305e-16	9.18	49.89
	High	[R].EEYPDR.[I]		0.13915	0.00897839	6	7	1	Q9ERD7; A2AQ07; P99024; P68372; Q9CWF2; Q922F4	Q9ERD7 [157-162]; A2AQ07 [157-162]; P99024 [157-162]; P68372 [157-162]; Q9CWF2 [157-162]; Q922F4 [157-162]		0	808.347	296798	Shared	High	High	0.004769	0.05211	1.62	10.66
	High	[R].EEYPDRIMNTFSVVPSPK.[V]	1xOxidation [M8]	8.25837e-07	4.17952e-05	3	3	4	Q9ERD7; P99024; P68372	Q9ERD7 [157-174]; P99024 [157-174]; P68372 [157-174]		1	2125.03	1.61859e+07	Shared	High	High	1.625e-05	7.904e-09	4.38	41.01
	High	[R].EIVHLQAGQCGNQIGAK.[F]	1xCarbamidomethyl [C10]	3.94551e-10	4.17952e-05	4	7	14	Q9ERD7; P99024; P68372; Q9CWF2	Q9ERD7 [3-19]; P99024 [3-19]; P68372 [3-19]; Q9CWF2 [3-19]		0	1822.92	1.30525e+09	Shared	High	High	1.625e-05	3.053e-13	5.17	24.96
	High	[K].EVDEQMLNVQNK.[N]		2.69493e-07	4.17952e-05	3	4	7	P99024; P68372; Q9CWF2	P99024 [325-336]; P68372 [325-336]; Q9CWF2 [325-336]		0	1446.69	157415195	Shared	High	High	1.625e-05	1.78e-09	3.94	28.63
	High	[K].EVDEQMLNVQNK.[N]	1xOxidation [M6]	2.25478e-07	4.17952e-05	3	4	17	P99024; P68372; Q9CWF2	P99024 [325-336]; P68372 [325-336]; Q9CWF2 [325-336]		0	1462.68	1.08023e+08	Shared	High	High	1.625e-05	1.411e-09	3.04	18.64
	High	[R].FPGQLNADLR.[K]		4.19934e-06	4.17952e-05	6	8	30	Q9ERD7; A2AQ07; P99024; P68372; Q9CWF2; Q922F4	Q9ERD7 [242-251]; A2AQ07 [242-251]; P99024 [242-251]; P68372 [242-251]; Q9CWF2 [242-251]; Q922F4 [242-251]		0	1130.6	1298782922	Shared	High	High	1.625e-05	6.854e-08	2.83	36.36
	High	[R].FPGQLNADLRK.[L]		4.0128e-08	4.17952e-05	6	8	19	Q9ERD7; A2AQ07; P99024; P68372; Q9CWF2; Q922F4	Q9ERD7 [242-252]; A2AQ07 [242-252]; P99024 [242-252]; P68372 [242-252]; Q9CWF2 [242-252]; Q922F4 [242-252]		1	1258.69	6.4364e+07	Shared	High	High	1.625e-05	1.422e-10	3.17	28.85
	High	[K].FWEVISDEHGIDPTGTYHGDSDLQLER.[I]		1.2138e-14	4.17952e-05	1	2	3	P68372	P68372 [20-46]		0	3116.42	323160895		High	High	1.625e-05	6.305e-16	6.15	47.82
	High	[K].GHYTEGAELVDSVLDVVR.[K]		8.52434e-10	4.17952e-05	5	7	8	Q9ERD7; P99024; P68372; Q9CWF2; Q922F4	Q9ERD7 [104-121]; P99024 [104-121]; P68372 [104-121]; Q9CWF2 [104-121]; Q922F4 [104-121]		0	1958.98	3.29841e+07	Shared	High	High	1.625e-05	8.501e-13	4.98	59.16
	High	[K].GHYTEGAELVDSVLDVVRK.[E]		8.31065e-17	4.17952e-05	5	7	9	Q9ERD7; P99024; P68372; Q9CWF2; Q922F4	Q9ERD7 [104-122]; P99024 [104-122]; P68372 [104-122]; Q9CWF2 [104-122]; Q922F4 [104-122]		1	2087.08	2.84354e+08	Shared	High	High	1.625e-05	6.305e-16	8.44	54.5
	High	[R].GLKMSATFIGNSTAIQELFK.[R]		2.65676e-07	4.17952e-05	2	3	1	P68372; Q9CWF2	P68372 [360-379]; Q9CWF2 [360-379]		1	2156.14	2068731	Shared	High	High	1.625e-05	1.745e-09	5.91	58.96
	High	[R].GLKMSATFIGNSTAIQELFK.[R]	1xOxidation [M4]	1.00573e-08	4.17952e-05	2	3	4	P68372; Q9CWF2	P68372 [360-379]; Q9CWF2 [360-379]		1	2172.14	2.27519e+06	Shared	High	High	1.625e-05	2.259e-11	5.7	54.51
	High	[R].GLKMSATFIGNSTAIQELFKR.[I]		1.70723e-07	4.17952e-05	2	3	1	P68372; Q9CWF2	P68372 [360-380]; Q9CWF2 [360-380]		2	2312.24	3.47335e+06	Shared	High	High	1.625e-05	9.708e-10	4.61	54.87
	High	[R].HGRYLTVAAVFRGR.[M]		0.00135443	4.17952e-05	2	3	2	P99024; P68372	P99024 [307-320]; P68372 [307-320]		2	1602.9	6643864	Shared	High	High	1.625e-05	0.0001469	2.66	28.46
	High	[R].KEAESCDCLQGFQLTHSLGGGTGSGMGTLLISK.[I]	2xCarbamidomethyl [C6; C8]	2.00954e-17	4.17952e-05	2	3	4	P99024; P68372	P99024 [122-154]; P68372 [122-154]		1	3439.63	2.05389e+06	Shared	High	High	1.625e-05	6.305e-16	7	50.73
	High	[R].KEAESCDCLQGFQLTHSLGGGTGSGMGTLLISK.[I]	2xCarbamidomethyl [C6; C8]; 1xOxidation [M26]	6.99229e-19	4.17952e-05	2	3	4	P99024; P68372	P99024 [122-154]; P68372 [122-154]		1	3455.62	1.88878e+06	Shared	High	High	1.625e-05	6.305e-16	9.36	45.9
	High	[R].KLAVNMVPFPR.[L]		4.64633e-05	4.17952e-05	6	8	6	Q9ERD7; A2AQ07; P99024; P68372; Q9CWF2; Q922F4	Q9ERD7 [252-262]; A2AQ07 [252-262]; P99024 [252-262]; P68372 [252-262]; Q9CWF2 [252-262]; Q922F4 [252-262]		1	1271.73	1.19342e+08	Shared	High	High	1.625e-05	1.666e-06	2.98	42.52
	High	[R].KLAVNMVPFPR.[L]	1xOxidation [M6]	5.92147e-05	4.17952e-05	6	8	13	Q9ERD7; A2AQ07; P99024; P68372; Q9CWF2; Q922F4	Q9ERD7 [252-262]; A2AQ07 [252-262]; P99024 [252-262]; P68372 [252-262]; Q9CWF2 [252-262]; Q922F4 [252-262]		1	1287.72	4.27347e+08	Shared	High	High	1.625e-05	2.314e-06	3.24	35.58
	High	[K].LAVNMVPFPR.[L]		7.38677e-05	4.17952e-05	6	8	16	Q9ERD7; A2AQ07; P99024; P68372; Q9CWF2; Q922F4	Q9ERD7 [253-262]; A2AQ07 [253-262]; P99024 [253-262]; P68372 [253-262]; Q9CWF2 [253-262]; Q922F4 [253-262]		0	1143.63	1.45318e+09	Shared	High	High	1.625e-05	3.103e-06	3.22	49.04
	High	[K].LAVNMVPFPR.[L]	1xOxidation [M5]	1.37036e-06	4.17952e-05	6	8	33	Q9ERD7; A2AQ07; P99024; P68372; Q9CWF2; Q922F4	Q9ERD7 [253-262]; A2AQ07 [253-262]; P99024 [253-262]; P68372 [253-262]; Q9CWF2 [253-262]; Q922F4 [253-262]		0	1159.63	2.55493e+09	Shared	High	High	1.625e-05	1.555e-08	2.38	41.52
	High	[R].LHFFMPGFAPLTSR.[G]		3.79023e-08	4.17952e-05	3	5	19	P99024; P68372; Q9CWF2	P99024 [263-276]; P68372 [263-276]; Q9CWF2 [263-276]		0	1620.84	3.96724e+08	Shared	High	High	1.625e-05	1.315e-10	3.87	57.2
	High	[R].LHFFMPGFAPLTSR.[G]	1xOxidation [M5]	1.11135e-08	4.17952e-05	3	5	15	P99024; P68372; Q9CWF2	P99024 [263-276]; P68372 [263-276]; Q9CWF2 [263-276]		0	1636.83	1.94843e+07	Shared	High	High	1.625e-05	2.59e-11	4.52	50.74
	High	[R].IMNTFSVVPSPK.[V]		1.5918e-06	4.17952e-05	3	4	3	Q9ERD7; P99024; P68372	Q9ERD7 [163-174]; P99024 [163-174]; P68372 [163-174]		0	1319.7	8696576	Shared	High	High	1.625e-05	1.897e-08	3.09	42.56
	High	[R].IMNTFSVVPSPK.[V]	1xOxidation [M2]	1.969e-07	4.17952e-05	3	4	36	Q9ERD7; P99024; P68372	Q9ERD7 [163-174]; P99024 [163-174]; P68372 [163-174]		0	1335.7	2.32842e+09	Shared	High	High	1.625e-05	1.173e-09	3.09	37.61
	High	[R].INVYYNEATGGK.[Y]		3.80025e-06	4.17952e-05	1	1	29	P68372	P68372 [47-58]		0	1328.65	5.88717e+09		High	High	1.625e-05	6.023e-08	3.33	25.56
	High	[R].INVYYNEATGGKYVPR.[A]		2.18268e-10	4.17952e-05	1	1	2	P68372	P68372 [47-62]		1	1843.93	5.94943e+06		High	High	1.625e-05	1.397e-13	5.72	32.48
	High	[K].IREEYPDR.[I]		0.00776755	0.000227142	5	6	10	A2AQ07; P99024; P68372; Q9CWF2; Q922F4	A2AQ07 [155-162]; P99024 [155-162]; P68372 [155-162]; Q9CWF2 [155-162]; Q922F4 [155-162]		1	1077.53	2601944853	Shared	High	High	7.016e-05	0.001477	2.31	12.03
	High	[K].IREEYPDRIMNTFSVVPSPK.[V]	1xOxidation [M10]	2.93576e-07	4.17952e-05	2	2	10	P99024; P68372	P99024 [155-174]; P68372 [155-174]		2	2394.21	8.54302e+07	Shared	High	High	1.625e-05	2.004e-09	3.36	38.56
	High	[R].ISEQFTAMFR.[R]		1.83828e-05	4.17952e-05	4	6	7	Q9ERD7; P99024; P68372; Q9CWF2	Q9ERD7 [381-390]; P99024 [381-390]; P68372 [381-390]; Q9CWF2 [381-390]		0	1229.6	4.72617e+08	Shared	High	High	1.625e-05	4.853e-07	3.37	45.18
	High	[R].ISEQFTAMFR.[R]	1xOxidation [M8]	5.06153e-05	4.17952e-05	4	6	27	Q9ERD7; P99024; P68372; Q9CWF2	Q9ERD7 [381-390]; P99024 [381-390]; P68372 [381-390]; Q9CWF2 [381-390]		0	1245.59	1.46946e+09	Shared	High	High	1.625e-05	1.879e-06	3.12	36.85
	High	[K].LTTPTYGDLNHLVSATMSGVTTCLR.[F]	1xCarbamidomethyl [C23]	2.82542e-09	4.17952e-05	3	5	6	P99024; P68372; Q9CWF2	P99024 [217-241]; P68372 [217-241]; Q9CWF2 [217-241]		0	2708.34	5.69451e+07	Shared	High	High	1.625e-05	4.175e-12	6.33	61.97
	High	[K].LTTPTYGDLNHLVSATMSGVTTCLR.[F]	1xCarbamidomethyl [C23]; 1xOxidation [M17]	6.56617e-15	4.17952e-05	3	5	12	P99024; P68372; Q9CWF2	P99024 [217-241]; P68372 [217-241]; Q9CWF2 [217-241]		0	2724.33	2.05571e+08	Shared	High	High	1.625e-05	6.305e-16	5.76	52.44
	High	[-].MREIVHIQAGQCGNQIGAK.[F]	1xCarbamidomethyl [C12]	2.65138e-16	4.17952e-05	4	7	4	Q9ERD7; P99024; P68372; Q9CWF2	Q9ERD7 [1-19]; P99024 [1-19]; P68372 [1-19]; Q9CWF2 [1-19]		1	2110.06	4.61445e+07	Shared	High	High	1.625e-05	6.305e-16	6.32	26.43
	High	[-].MREIVHIQAGQCGNQIGAK.[F]	1xCarbamidomethyl [C12]; 1xOxidation [M1]	1.32129e-12	4.17952e-05	4	7	4	Q9ERD7; P99024; P68372; Q9CWF2	Q9ERD7 [1-19]; P99024 [1-19]; P68372 [1-19]; Q9CWF2 [1-19]		1	2126.06	6.59451e+07	Shared	High	High	1.625e-05	6.305e-16	6.13	21.44
	High	[K].MSATFIGNSTAIQELFK.[R]		1.19668e-06	4.17952e-05	2	3	5	P68372; Q9CWF2	P68372 [363-379]; Q9CWF2 [363-379]		0	1857.94	6.46069e+06	Shared	High	High	1.625e-05	1.3e-08	4.5	61.38
	High	[K].MSATFIGNSTAIQELFK.[R]	1xOxidation [M1]	4.89339e-09	4.17952e-05	2	3	10	P68372; Q9CWF2	P68372 [363-379]; Q9CWF2 [363-379]		0	1873.94	2.51989e+07	Shared	High	High	1.625e-05	8.661e-12	4.97	58.71
	High	[K].MSATFIGNSTAIQELFKR.[I]		2.52868e-12	4.17952e-05	2	3	4	P68372; Q9CWF2	P68372 [363-380]; Q9CWF2 [363-380]		1	2014.04	151632711	Shared	High	High	1.625e-05	6.305e-16	7.21	56.17
	High	[K].MSATFIGNSTAIQELFKR.[I]	1xOxidation [M1]	3.9247e-14	4.17952e-05	2	3	31	P68372; Q9CWF2	P68372 [363-380]; Q9CWF2 [363-380]		1	2030.04	4.3323e+08	Shared	High	High	1.625e-05	6.305e-16	7.86	54.39
	High	[R].MSMKEVDEQMLNVQNK.[N]		7.21169e-07	4.17952e-05	3	4	1	P99024; P68372; Q9CWF2	P99024 [321-336]; P68372 [321-336]; Q9CWF2 [321-336]		1	1923.9	575166	Shared	High	High	1.625e-05	6.604e-09	4	37.87
	High	[R].MSMKEVDEQMLNVQNK.[N]	1xOxidation [M10]	8.85723e-08	4.17952e-05	3	4	1	P99024; P68372; Q9CWF2	P99024 [321-336]; P68372 [321-336]; Q9CWF2 [321-336]		1	1939.89	816176	Shared	High	High	1.625e-05	4.084e-10	4.92	27.95
	High	[R].MSMKEVDEQMLNVQNK.[N]	2xOxidation [M3; M]	7.79409e-13	4.17952e-05	3	4	6	P99024; P68372; Q9CWF2	P99024 [321-336]; P68372 [321-336]; Q9CWF2 [321-336]		1	1955.89	1.77449e+07	Shared	High	High	1.625e-05	6.305e-16	5.41	24.88
	High	[R].MSMKEVDEQMLNVQNK.[N]	3xOxidation [M1; M3; M10]	2.08847e-11	4.17952e-05	3	4	3	P99024; P68372; Q9CWF2	P99024 [321-336]; P68372 [321-336]; Q9CWF2 [321-336]		1	1971.88	46519961	Shared	High	High	1.625e-05	6.18e-15	6.67	17.05
	High	[K].NMMAACDPR.[H]	1xCarbamidomethyl [C6]	0.000997075	4.17952e-05	5	7	4	Q9ERD7; P99024; P68372; Q9CWF2; Q922F4	Q9ERD7 [298-306]; P99024 [298-306]; P68372 [298-306]; Q9CWF2 [298-306]; Q922F4 [298-306]		0	1065.43	80979044	Shared	High	High	1.625e-05	9.824e-05	2.58	17.63
	High	[K].NMMAACDPR.[H]	1xCarbamidomethyl [C6]; 1xOxidation [M]	0.00122589	4.17952e-05	5	7	13	Q9ERD7; P99024; P68372; Q9CWF2; Q922F4	Q9ERD7 [298-306]; P99024 [298-306]; P68372 [298-306]; Q9CWF2 [298-306]; Q922F4 [298-306]		0	1081.42	7.03057e+07	Shared	High	High	1.625e-05	0.0001297	2.78	11.87
	High	[K].NMMAACDPR.[H]	1xCarbamidomethyl [C6]; 2xOxidation [M2; M3]	0.00713616	0.00018204	5	7	16	Q9ERD7; P99024; P68372; Q9CWF2; Q922F4	Q9ERD7 [298-306]; P99024 [298-306]; P68372 [298-306]; Q9CWF2 [298-306]; Q922F4 [298-306]		0	1097.42	30094366	Shared	High	High	5.705e-05	0.001329	3.09	9.72
	High	[K].NSSYFVEWIPNNVK.[TV]		8.32845e-06	4.17952e-05	5	7	10	Q9ERD7; P99024; P68372; Q9CWF2; Q922F4	Q9ERD7 [337-350]; P99024 [337-350]; P68372 [337-350]; Q9CWF2 [337-350]; Q922F4 [337-350]		0	1696.83	4.70778e+08	Shared	High	High	1.625e-05	1.707e-07	2.1	52.98
	High	[K].RISEQFTAMFR.[R]		1.01427e-07	4.17952e-05	4	6	6	Q9ERD7; P99024; P68372; Q9CWF2	Q9ERD7 [380-390]; P99024 [380-390]; P68372 [380-390]; Q9CWF2 [380-390]		1	1385.7	6.97072e+07	Shared	High	High	1.625e-05	4.857e-10	3.11	39.71
	High	[K].RISEQFTAMFR.[R]	1xOxidation [M9]	0.000631891	4.17952e-05	4	6	12	Q9ERD7; P99024; P68372; Q9CWF2	Q9ERD7 [380-390]; P99024 [380-390]; P68372 [380-390]; Q9CWF2 [380-390]		1	1401.69	131252546	Shared	High	High	1.625e-05	5.351e-05	3.12	32.17
	High	[R].SGPFGQIFRPDNFVFGQSGAGNNWAK.[G]		1.47728e-18	4.17952e-05	3	6	21	P99024; P68372; Q9CWF2	P99024 [78-103]; P68372 [78-103]; Q9CWF2 [78-103]		0	2798.34	1.23347e+09	Shared	High	High	1.625e-05	6.305e-16	8.34	58.1
	High	[K].TAVCDIPPR.[G]	1xCarbamidomethyl [C4]	3.83242e-05	4.17952e-05	3	5	115	P99024; P68372; Q9CWF2	P99024 [351-359]; P68372 [351-359]; Q9CWF2 [351-359]		0	1028.52	6.12424e+08	Shared	High	High	1.625e-05	1.289e-06	2.91	20.39
	High	[R].TLKLTTPTYGDLNHLVSATMSGVTTCLRFPGQLNADLR.[K]	1xCarbamidomethyl [C26]	2.93188e-08	4.17952e-05	3	5	1	P99024; P68372; Q9CWF2	P99024 [214-251]; P68372 [214-251]; Q9CWF2 [214-251]		2	4162.14		No Quan Values	High	High	1.625e-05	9.361e-11	4.23
	High	[R].YLTVAAVFR.[G]		0.000229581	4.17952e-05	2	3	80	P99024; P68372	P99024 [310-318]; P68372 [310-318]		0	1039.59	3.88544e+09	Shared	High	High	1.625e-05	1.392e-05	2.31	47.22
	High	[R].YLTVAAVFRGR.[M]		0.00410712	0.000142124	2	3	1	P99024; P68372	P99024 [310-320]; P68372 [310-320]		1	1252.72	2.44496e+06	Shared	High	High	4.59e-05	0.0006412	2.76	42.13
High	Master Protein Candidate	Q9JJN4	Succinyl-CoA:3-ketoacid coenzyme A transferase 2A, mitochondrial OS=Mus musculus OX=10090 GN=Oxct2a PE=2 SV=2	0	703.153	74	45	744	45	520	56.4	8.91	2126.36	45	0	0	4.75432e+10	High	1
	Confidence	Annotated Sequence	Modifications	Qvality PEP	Qvality q-value	# Protein Groups	# Proteins	# PSMs	Master Protein Accessions	Positions in Master Proteins	Modifications in Master Proteins	# Missed Cleavages	Theo. MH+ [Da]	Abundance: F6: Sample	Quan Info	Found in Sample: [S6] F6: Sample	Confidence (by Search Engine): Sequest HT	Percolator q-Value (by Search Engine): Sequest HT	Percolator PEP (by Search Engine): Sequest HT	XCorr (by Search Engine): Sequest HT	Top Apex RT [min]
	High	[R].ADFALIK.[G]		0.0197522	0.000978838	1	3	38	A0A0R4J198	A0A0R4J198 [205-211]		0	777.451	7.31402e+09		High	High	0.0004234	0.00492	2.43	35.48
	High	[R].ADFALIKGWKADR.[S]		0.000492361	4.17952e-05	1	3	1	A0A0R4J198	A0A0R4J198 [205-217]		2	1490.81	2.2899e+06		High	High	1.625e-05	3.847e-05	4.27	38.41
	High	[R].AGGTGVPAFYTPTGYGTLVQEGGSPIR.[Y]		6.87386e-15	4.17952e-05	1	2	63	A0A0R4J198	A0A0R4J198 [147-173]		0	2653.33	2.9917e+09		High	High	1.625e-05	6.305e-16	6.8	53.9
	High	[K].ATTACSFAVSPNLKPMQQIK.[L]	1xCarbamidomethyl [C5]	2.73508e-12	4.17952e-05	1	3	5	A0A0R4J198	A0A0R4J198 [498-517]		0	2192.12	228989742		High	High	1.625e-05	6.305e-16	5.92	39.58
	High	[K].ATTACSFAVSPNLKPMQQIK.[L]	1xCarbamidomethyl [C5]; 1xOxidation [M16]	2.1798e-11	4.17952e-05	1	3	10	A0A0R4J198	A0A0R4J198 [498-517]		0	2208.12	5.34428e+08		High	High	1.625e-05	6.529e-15	6.14	34.43
	High	[K].ATTACSFAVSPNLKPMQQIKLDA.[-]	1xCarbamidomethyl [C5]; 1xOxidation [M16]	3.90508e-07	4.17952e-05	1	3	1	A0A0R4J198	A0A0R4J198 [498-520]		1	2507.26	1.07596e+06		High	High	1.625e-05	2.919e-09	4.32	42.81
	High	[K].AVEGVKDGSTVMLGGFGLCGIPENLIGALK.[T]	1xCarbamidomethyl [C19]	4.2071e-10	4.17952e-05	1	3	1	A0A0R4J198	A0A0R4J198 [49-78]		1	3002.57		No Quan Values	High	High	1.625e-05	3.32e-13	4.91
	High	[K].AVEGVKDGSTVMLGGFGLCGIPENLIGALK.[T]	1xCarbamidomethyl [C19]; 1xOxidation [M12]	2.12793e-17	4.17952e-05	1	3	1	A0A0R4J198	A0A0R4J198 [49-78]		1	3018.56	2.9013e+06		High	High	1.625e-05	6.305e-16	8.63	65.68
	High	[K].AVFEVNHSK.[G]		0.000420886	4.17952e-05	1	3	12	A0A0R4J198	A0A0R4J198 [472-480]		0	1030.53	2.06509e+09		High	High	1.625e-05	3.129e-05	2.2	15.9
	High	[K].AVFEVNHSKGLTLVELWEGSSVDDIK.[A]		0.0048692	0.00018204	1	3	1	A0A0R4J198	A0A0R4J198 [472-497]		1	2872.47	2.33964e+06		High	High	5.705e-05	0.0008048	2.68	56.73
	High	[K].CTMPLTGK.[R]	1xCarbamidomethyl [C1]	0.00170103	4.17952e-05	1	3	13	A0A0R4J198	A0A0R4J198 [454-461]		0	907.438	48687500		High	High	1.625e-05	0.0001995	2.3	19.89
	High	[K].CTMPLTGK.[R]	1xCarbamidomethyl [C1]; 1xOxidation [M3]	0.0629861	0.0037387	1	3	1	A0A0R4J198	A0A0R4J198 [454-461]		0	923.433	770141		High	High	0.001863	0.02048	1.66	13.34
	High	[K].CTMPLTGKR.[C]	1xCarbamidomethyl [C1]	0.000429986	4.17952e-05	1	3	5	A0A0R4J198	A0A0R4J198 [454-462]		1	1063.54	65351093		High	High	1.625e-05	3.199e-05	3.23	15.35
	High	[K].CTMPLTGKR.[C]	1xCarbamidomethyl [C1]; 1xOxidation [M3]	9.08412e-05	4.17952e-05	1	3	2	A0A0R4J198	A0A0R4J198 [454-462]		1	1079.53	5.96611e+06		High	High	1.625e-05	4.079e-06	3.42	10.46
	High	[R].CVDLIITEK.[A]	1xCarbamidomethyl [C1]	1.49478e-05	4.17952e-05	1	3	19	A0A0R4J198	A0A0R4J198 [463-471]		0	1090.58	1.52147e+09		High	High	1.625e-05	3.708e-07	3.01	36.9
	High	[K].DGSTVMLGGFGLCGIPENLIGALK.[T]	1xCarbamidomethyl [C13]	6.31764e-10	4.17952e-05	1	3	1	A0A0R4J198	A0A0R4J198 [55-78]		0	2419.24	15870331		High	High	1.625e-05	5.71e-13	5.31	67.16
	High	[K].DGSTVMLGGFGLCGIPENLIGALK.[T]	1xCarbamidomethyl [C13]; 1xOxidation [M6]	5.47048e-11	4.17952e-05	1	3	1	A0A0R4J198	A0A0R4J198 [55-78]		0	2435.23	16256200		High	High	1.625e-05	2.21e-14	5.27	67.08
	High	[R].DSKPAPGSK.[D]		0.000294667	4.17952e-05	1	3	1	A0A0R4J198	A0A0R4J198 [286-294]		0	886.463	2.21316e+06		High	High	1.625e-05	1.949e-05	2.53	7.71
	High	[R].DSKPAPGSKDNDPSR.[T]		0.000481943	4.17952e-05	1	3	2	A0A0R4J198	A0A0R4J198 [286-300]		1	1570.75	1.35462e+06		High	High	1.625e-05	3.729e-05	3.22	8.92
	High	[R].EFQGRFYLLEHAIRADFALIK.[G]		3.32292e-05	4.17952e-05	1	3	1	A0A0R4J198	A0A0R4J198 [191-211]		2	2537.37	300486		High	High	1.625e-05	1.07e-06	2.98	60.28
	High	[R].FYLLEHAIR.[A]		5.20132e-06	4.17952e-05	1	3	85	A0A0R4J198	A0A0R4J198 [196-204]		0	1161.64	4.62427e+09		High	High	1.625e-05	9.122e-08	2.44	40.07
	High	[R].FYLLEHAIRADFALIK.[G]		0.00209096	4.17952e-05	1	3	1	A0A0R4J198	A0A0R4J198 [196-211]		1	1920.07	1.15317e+06		High	High	1.625e-05	0.0002627	3.07	57.66
	High	[R].GGHLQLTMLGAMQVSQYGDLANWMVPGK.[K]		5.27726e-17	4.17952e-05	1	3	1	A0A0R4J198	A0A0R4J198 [389-416]		0	3002.47	3.06197e+06		High	High	1.625e-05	6.305e-16	7.95	64.97
	High	[R].GGHLQLTMLGAMQVSQYGDLANWMVPGK.[K]	1xOxidation [M]	3.07687e-16	4.17952e-05	1	3	2	A0A0R4J198	A0A0R4J198 [389-416]		0	3018.46	15259815		High	High	1.625e-05	6.305e-16	9.57	60.72
	High	[R].GGHLQLTMLGAMQVSQYGDLANWMVPGK.[K]	2xOxidation [M12; M]	2.7584e-17	4.17952e-05	1	3	4	A0A0R4J198	A0A0R4J198 [389-416]		0	3034.46	1.0043e+07		High	High	1.625e-05	6.305e-16	9.03	56.25
	High	[R].GGHLQLTMLGAMQVSQYGDLANWMVPGK.[K]	3xOxidation [M8; M12; M24]	1.43978e-16	4.17952e-05	1	3	1	A0A0R4J198	A0A0R4J198 [389-416]		0	3050.45	5412983		High	High	1.625e-05	6.305e-16	9.34	53.01
	High	[R].GGHLQLTMLGAMQVSQYGDLANWMVPGKK.[V]		2.45952e-06	4.17952e-05	1	3	1	A0A0R4J198	A0A0R4J198 [389-417]		1	3130.56		No Quan Values	High	High	1.625e-05	3.358e-08	3.76
	High	[R].GGHLQLTMLGAMQVSQYGDLANWMVPGKK.[V]	2xOxidation [M12; M]	1.69483e-18	4.17952e-05	1	3	4	A0A0R4J198	A0A0R4J198 [389-417]		1	3162.55	9.78286e+06		High	High	1.625e-05	6.305e-16	5.17	54.45
	High	[K].GLTLVELWEGSSVDDIK.[A]		2.27511e-11	4.17952e-05	1	3	24	A0A0R4J198	A0A0R4J198 [481-497]		0	1860.96	2.66869e+08		High	High	1.625e-05	6.922e-15	4.78	63.57
	High	[K].GMGGAMDLVSSK.[K]		1.03895e-05	4.17952e-05	1	3	7	A0A0R4J198	A0A0R4J198 [420-431]		0	1152.54	221516790		High	High	1.625e-05	2.294e-07	3.36	32.68
	High	[K].GMGGAMDLVSSK.[K]	1xOxidation [M]	1.33357e-05	4.17952e-05	1	3	17	A0A0R4J198	A0A0R4J198 [420-431]		0	1168.53	1.54218e+08		High	High	1.625e-05	3.192e-07	3.2	25.97
	High	[K].GMGGAMDLVSSK.[K]	2xOxidation [M2; M6]	1.38198e-05	4.17952e-05	1	3	17	A0A0R4J198	A0A0R4J198 [420-431]		0	1184.53	6.11062e+08		High	High	1.625e-05	3.325e-07	2.93	16.46
	High	[K].GMGGAMDLVSSKK.[T]	1xOxidation [M]	2.69493e-07	4.17952e-05	1	3	12	A0A0R4J198	A0A0R4J198 [420-432]		1	1296.63	5.2571e+07		High	High	1.625e-05	1.782e-09	3.47	19.66
	High	[K].GMGGAMDLVSSKK.[T]	2xOxidation [M2; M6]	3.37697e-09	4.17952e-05	1	3	14	A0A0R4J198	A0A0R4J198 [420-432]		1	1312.62	210696816		High	High	1.625e-05	5.297e-12	4.58	12.92
	High	[K].KCTMPLTGK.[R]	1xCarbamidomethyl [C2]; 1xOxidation [M4]	0.000580087	4.17952e-05	1	3	1	A0A0R4J198	A0A0R4J198 [453-461]		1	1051.53	1265260		High	High	1.625e-05	4.792e-05	3.1	10.19
	High	[R].LTTRDSKPAPGSK.[D]		7.65495e-05	4.17952e-05	1	3	1	A0A0R4J198	A0A0R4J198 [282-294]		1	1357.74		No Quan Values	High	High	1.625e-05	3.251e-06	2.83
	High	[R].LTTRDSKPAPGSKDNDPSR.[T]		1.13899e-11	4.17952e-05	1	3	4	A0A0R4J198	A0A0R4J198 [282-300]		2	2042.03	2.19707e+06		High	High	1.625e-05	2.928e-15	4.02	9.56
	High	[K].IVSSNVGVDDFGLGILLASK.[Q]		5.13034e-11	4.17952e-05	1	3	12	A0A0R4J198	A0A0R4J198 [87-106]		0	2004.1	4.58976e+08		High	High	1.625e-05	2.042e-14	6.46	66
	High	[K].LYLAGELELEMTPQGTLAER.[I]		3.40114e-09	4.17952e-05	1	3	7	A0A0R4J198	A0A0R4J198 [125-144]		0	2234.14	3.28624e+07		High	High	1.625e-05	5.361e-12	6.05	58.52
	High	[K].LYLAGELELEMTPQGTLAER.[I]	1xOxidation [M11]	6.97187e-11	4.17952e-05	1	3	8	A0A0R4J198	A0A0R4J198 [125-144]		0	2250.13	1.01757e+08		High	High	1.625e-05	3.065e-14	5.85	51.91
	High	[K].MTVYLHSENGILGLGPFPLK.[N]		8.54418e-15	4.17952e-05	1	3	4	A0A0R4J198	A0A0R4J198 [335-354]		0	2186.17	12418295		High	High	1.625e-05	6.305e-16	7.3	59.3
	High	[K].MTVYLHSENGILGLGPFPLK.[N]	1xOxidation [M1]	3.15281e-07	4.17952e-05	1	3	6	A0A0R4J198	A0A0R4J198 [335-354]		0	2202.16	728018		High	High	1.625e-05	2.195e-09	3.96	58.25
	High	[K].MTVYLHSENGILGLGPFPLKNEVDADVINAGK.[Q]		1.1305e-15	4.17952e-05	1	3	1	A0A0R4J198	A0A0R4J198 [335-366]		1	3411.76	3.87325e+06		High	High	1.625e-05	6.305e-16	8.56	58.49
	High	[K].NEVDADVINAGK.[Q]		1.45083e-06	4.17952e-05	1	3	8	A0A0R4J198	A0A0R4J198 [355-366]		0	1244.61	1.01835e+09		High	High	1.625e-05	1.677e-08	3.4	24.24
	High	[R].NFNVPMCK.[A]	1xCarbamidomethyl [C7]	0.00669625	0.00018204	1	3	7	A0A0R4J198	A0A0R4J198 [229-236]		0	1009.46	255640292		High	High	5.705e-05	0.001223	2.42	29.68
	High	[R].NFNVPMCK.[A]	1xCarbamidomethyl [C7]; 1xOxidation [M6]	0.00683982	0.00018204	1	3	26	A0A0R4J198	A0A0R4J198 [229-236]		0	1025.45	1.23288e+09		High	High	5.705e-05	0.001252	2.43	22.28
	High	[K].QTVTVVPGGCFFASDDSFAMIR.[G]	1xCarbamidomethyl [C10]	8.9371e-12	4.17952e-05	1	3	6	A0A0R4J198	A0A0R4J198 [367-388]		0	2405.13	8.81796e+07		High	High	1.625e-05	2.253e-15	5.63	61.43
	High	[K].QTVTVVPGGCFFASDDSFAMIR.[G]	1xCarbamidomethyl [C10]; 1xOxidation [M20]	4.91541e-11	4.17952e-05	1	3	11	A0A0R4J198	A0A0R4J198 [367-388]		0	2421.12	8.70231e+07		High	High	1.625e-05	1.932e-14	6.34	57.64
	High	[K].RCVDLIITEK.[A]	1xCarbamidomethyl [C2]	1.87558e-06	4.17952e-05	1	3	11	A0A0R4J198	A0A0R4J198 [462-471]		1	1246.68	2.04334e+08		High	High	1.625e-05	2.351e-08	3.02	30.42
	High	[R].RVVCSYLGENALCEK.[L]	2xCarbamidomethyl [C4; C13]	9.81842e-11	4.17952e-05	1	3	11	A0A0R4J198	A0A0R4J198 [110-124]		1	1797.86	5.66284e+07		High	High	1.625e-05	4.841e-14	4.85	31.06
	High	[R].SGNVIFR.[G]		0.0169437	0.000777723	1	3	36	A0A0R4J198	A0A0R4J198 [218-224]		0	792.436	8.34069e+09		High	High	0.000356	0.004048	1.65	22.86
	High	[R].SGNVIFRGSAR.[N]		0.0566249	0.00339488	1	3	2	A0A0R4J198	A0A0R4J198 [218-228]		1	1163.63	2.698e+06		High	High	0.001613	0.01802	2.68	17.93
	High	[R].SGSVHFYTDPVK.[A]		5.15073e-08	4.17952e-05	1	3	31	A0A0R4J198	A0A0R4J198 [37-48]		0	1336.65	4.69079e+09		High	High	1.625e-05	1.973e-10	3.84	25.25
	High	[R].SGSVHFYTDPVKAVEGVK.[D]		1.21933e-08	4.17952e-05	1	3	7	A0A0R4J198	A0A0R4J198 [37-54]		1	1919.99	3.35304e+07		High	High	1.625e-05	2.923e-11	5.41	38.25
	High	[K].TRVVVTMEHCTK.[T]	1xCarbamidomethyl [C10]	5.69163e-08	4.17952e-05	1	3	5	A0A0R4J198	A0A0R4J198 [433-444]		1	1460.73	1.17339e+07		High	High	1.625e-05	2.27e-10	4.96	14.16
	High	[K].TRVVVTMEHCTK.[T]	1xCarbamidomethyl [C10]; 1xOxidation [M7]	0.0137359	0.000661247	1	3	2	A0A0R4J198	A0A0R4J198 [433-444]		1	1476.73	3.50925e+06		High	High	0.0003135	0.003092	1.96	10.27
	High	[K].VKGMGGAMDLVSSK.[K]		4.52413e-09	4.17952e-05	1	3	3	A0A0R4J198	A0A0R4J198 [418-431]		1	1379.7	4.31426e+06		High	High	1.625e-05	7.836e-12	4.15	30.5
	High	[K].VKGMGGAMDLVSSK.[K]	1xOxidation [M]	5.33774e-08	4.17952e-05	1	3	6	A0A0R4J198	A0A0R4J198 [418-431]		1	1395.7	1.59903e+07		High	High	1.625e-05	2.077e-10	4.07	21.77
	High	[K].VKGMGGAMDLVSSK.[K]	2xOxidation [M4; M8]	2.74232e-10	4.17952e-05	1	3	20	A0A0R4J198	A0A0R4J198 [418-431]		1	1411.69	187644038		High	High	1.625e-05	1.88e-13	3.51	14.19
	High	[K].VKGMGGAMDLVSSKK.[T]	1xOxidation [M4]	1.01293e-08	4.17952e-05	1	3	3	A0A0R4J198	A0A0R4J198 [418-432]		2	1523.79	4.83243e+06		High	High	1.625e-05	2.282e-11	5.07	17.05
	High	[K].VKGMGGAMDLVSSKK.[T]	2xOxidation [M4; M8]	4.58307e-10	4.17952e-05	1	3	7	A0A0R4J198	A0A0R4J198 [418-432]		2	1539.79	5.41455e+07		High	High	1.625e-05	3.73e-13	5.03	11.44
	High	[R].VVCSYLGENALCEK.[L]	2xCarbamidomethyl [C3; C12]	5.23164e-07	4.17952e-05	1	3	11	A0A0R4J198	A0A0R4J198 [111-124]		0	1641.76	2.69384e+08		High	High	1.625e-05	4.3e-09	4.22	35.97
	High	[R].VVVTMEHCTK.[T]	1xCarbamidomethyl [C8]	2.49486e-06	4.17952e-05	1	3	20	A0A0R4J198	A0A0R4J198 [435-444]		0	1203.59	908471552		High	High	1.625e-05	3.42e-08	2.76	14.61
	High	[R].VVVTMEHCTK.[T]	1xCarbamidomethyl [C8]; 1xOxidation [M5]	2.10508e-05	4.17952e-05	1	3	31	A0A0R4J198	A0A0R4J198 [435-444]		0	1219.58	2.91411e+08		High	High	1.625e-05	5.84e-07	2.79	10.37
	High	[R].VVVTMEHCTKTKQPK.[I]	1xCarbamidomethyl [C8]; 1xOxidation [M5]	0.00190621	4.17952e-05	1	3	1	A0A0R4J198	A0A0R4J198 [435-449]		2	1801.93	129838		High	High	1.625e-05	0.0002331	2.22	9.45
	High	[R].YAPDGHLITLSEPR.[E]		2.13647e-10	4.17952e-05	1	3	66	A0A0R4J198	A0A0R4J198 [174-187]		0	1568.81	8159825872		High	High	1.625e-05	1.35e-13	3.89	35.21
High	Master Protein	A0A0R4J198	Succinyl-CoA:3-ketoacid-coenzyme A transferase OS=Mus musculus OX=10090 GN=Oxct2b PE=3 SV=1	0	703.153	74	45	744	45	520	56.5	8.98	2126.36	45	0	0	4.75432e+10	High	1
	Confidence	Annotated Sequence	Modifications	Qvality PEP	Qvality q-value	# Protein Groups	# Proteins	# PSMs	Master Protein Accessions	Positions in Master Proteins	Modifications in Master Proteins	# Missed Cleavages	Theo. MH+ [Da]	Abundance: F6: Sample	Quan Info	Found in Sample: [S6] F6: Sample	Confidence (by Search Engine): Sequest HT	Percolator q-Value (by Search Engine): Sequest HT	Percolator PEP (by Search Engine): Sequest HT	XCorr (by Search Engine): Sequest HT	Top Apex RT [min]
	High	[R].ADFALIK.[G]		0.0197522	0.000978838	1	3	38	A0A0R4J198	A0A0R4J198 [205-211]		0	777.451	7.31402e+09		High	High	0.0004234	0.00492	2.43	35.48
	High	[R].ADFALIKGWKADR.[S]		0.000492361	4.17952e-05	1	3	1	A0A0R4J198	A0A0R4J198 [205-217]		2	1490.81	2.2899e+06		High	High	1.625e-05	3.847e-05	4.27	38.41
	High	[R].AGGTGVPAFYTPTGYGTLVQEGGSPIR.[Y]		6.87386e-15	4.17952e-05	1	2	63	A0A0R4J198	A0A0R4J198 [147-173]		0	2653.33	2.9917e+09		High	High	1.625e-05	6.305e-16	6.8	53.9
	High	[K].ATTACSFAVSPNLKPMQQIK.[L]	1xCarbamidomethyl [C5]	2.73508e-12	4.17952e-05	1	3	5	A0A0R4J198	A0A0R4J198 [498-517]		0	2192.12	228989742		High	High	1.625e-05	6.305e-16	5.92	39.58
	High	[K].ATTACSFAVSPNLKPMQQIK.[L]	1xCarbamidomethyl [C5]; 1xOxidation [M16]	2.1798e-11	4.17952e-05	1	3	10	A0A0R4J198	A0A0R4J198 [498-517]		0	2208.12	5.34428e+08		High	High	1.625e-05	6.529e-15	6.14	34.43
	High	[K].ATTACSFAVSPNLKPMQQIKLDA.[-]	1xCarbamidomethyl [C5]; 1xOxidation [M16]	3.90508e-07	4.17952e-05	1	3	1	A0A0R4J198	A0A0R4J198 [498-520]		1	2507.26	1.07596e+06		High	High	1.625e-05	2.919e-09	4.32	42.81
	High	[K].AVEGVKDGSTVMLGGFGLCGIPENLIGALK.[T]	1xCarbamidomethyl [C19]	4.2071e-10	4.17952e-05	1	3	1	A0A0R4J198	A0A0R4J198 [49-78]		1	3002.57		No Quan Values	High	High	1.625e-05	3.32e-13	4.91
	High	[K].AVEGVKDGSTVMLGGFGLCGIPENLIGALK.[T]	1xCarbamidomethyl [C19]; 1xOxidation [M12]	2.12793e-17	4.17952e-05	1	3	1	A0A0R4J198	A0A0R4J198 [49-78]		1	3018.56	2.9013e+06		High	High	1.625e-05	6.305e-16	8.63	65.68
	High	[K].AVFEVNHSK.[G]		0.000420886	4.17952e-05	1	3	12	A0A0R4J198	A0A0R4J198 [472-480]		0	1030.53	2.06509e+09		High	High	1.625e-05	3.129e-05	2.2	15.9
	High	[K].AVFEVNHSKGLTLVELWEGSSVDDIK.[A]		0.0048692	0.00018204	1	3	1	A0A0R4J198	A0A0R4J198 [472-497]		1	2872.47	2.33964e+06		High	High	5.705e-05	0.0008048	2.68	56.73
	High	[K].CTMPLTGK.[R]	1xCarbamidomethyl [C1]	0.00170103	4.17952e-05	1	3	13	A0A0R4J198	A0A0R4J198 [454-461]		0	907.438	48687500		High	High	1.625e-05	0.0001995	2.3	19.89
	High	[K].CTMPLTGK.[R]	1xCarbamidomethyl [C1]; 1xOxidation [M3]	0.0629861	0.0037387	1	3	1	A0A0R4J198	A0A0R4J198 [454-461]		0	923.433	770141		High	High	0.001863	0.02048	1.66	13.34
	High	[K].CTMPLTGKR.[C]	1xCarbamidomethyl [C1]	0.000429986	4.17952e-05	1	3	5	A0A0R4J198	A0A0R4J198 [454-462]		1	1063.54	65351093		High	High	1.625e-05	3.199e-05	3.23	15.35
	High	[K].CTMPLTGKR.[C]	1xCarbamidomethyl [C1]; 1xOxidation [M3]	9.08412e-05	4.17952e-05	1	3	2	A0A0R4J198	A0A0R4J198 [454-462]		1	1079.53	5.96611e+06		High	High	1.625e-05	4.079e-06	3.42	10.46
	High	[R].CVDLIITEK.[A]	1xCarbamidomethyl [C1]	1.49478e-05	4.17952e-05	1	3	19	A0A0R4J198	A0A0R4J198 [463-471]		0	1090.58	1.52147e+09		High	High	1.625e-05	3.708e-07	3.01	36.9
	High	[K].DGSTVMLGGFGLCGIPENLIGALK.[T]	1xCarbamidomethyl [C13]	6.31764e-10	4.17952e-05	1	3	1	A0A0R4J198	A0A0R4J198 [55-78]		0	2419.24	15870331		High	High	1.625e-05	5.71e-13	5.31	67.16
	High	[K].DGSTVMLGGFGLCGIPENLIGALK.[T]	1xCarbamidomethyl [C13]; 1xOxidation [M6]	5.47048e-11	4.17952e-05	1	3	1	A0A0R4J198	A0A0R4J198 [55-78]		0	2435.23	16256200		High	High	1.625e-05	2.21e-14	5.27	67.08
	High	[R].DSKPAPGSK.[D]		0.000294667	4.17952e-05	1	3	1	A0A0R4J198	A0A0R4J198 [286-294]		0	886.463	2.21316e+06		High	High	1.625e-05	1.949e-05	2.53	7.71
	High	[R].DSKPAPGSKDNDPSR.[T]		0.000481943	4.17952e-05	1	3	2	A0A0R4J198	A0A0R4J198 [286-300]		1	1570.75	1.35462e+06		High	High	1.625e-05	3.729e-05	3.22	8.92
	High	[R].EFQGRFYLLEHAIRADFALIK.[G]		3.32292e-05	4.17952e-05	1	3	1	A0A0R4J198	A0A0R4J198 [191-211]		2	2537.37	300486		High	High	1.625e-05	1.07e-06	2.98	60.28
	High	[R].FYLLEHAIR.[A]		5.20132e-06	4.17952e-05	1	3	85	A0A0R4J198	A0A0R4J198 [196-204]		0	1161.64	4.62427e+09		High	High	1.625e-05	9.122e-08	2.44	40.07
	High	[R].FYLLEHAIRADFALIK.[G]		0.00209096	4.17952e-05	1	3	1	A0A0R4J198	A0A0R4J198 [196-211]		1	1920.07	1.15317e+06		High	High	1.625e-05	0.0002627	3.07	57.66
	High	[R].GGHLQLTMLGAMQVSQYGDLANWMVPGK.[K]		5.27726e-17	4.17952e-05	1	3	1	A0A0R4J198	A0A0R4J198 [389-416]		0	3002.47	3.06197e+06		High	High	1.625e-05	6.305e-16	7.95	64.97
	High	[R].GGHLQLTMLGAMQVSQYGDLANWMVPGK.[K]	1xOxidation [M]	3.07687e-16	4.17952e-05	1	3	2	A0A0R4J198	A0A0R4J198 [389-416]		0	3018.46	15259815		High	High	1.625e-05	6.305e-16	9.57	60.72
	High	[R].GGHLQLTMLGAMQVSQYGDLANWMVPGK.[K]	2xOxidation [M12; M]	2.7584e-17	4.17952e-05	1	3	4	A0A0R4J198	A0A0R4J198 [389-416]		0	3034.46	1.0043e+07		High	High	1.625e-05	6.305e-16	9.03	56.25
	High	[R].GGHLQLTMLGAMQVSQYGDLANWMVPGK.[K]	3xOxidation [M8; M12; M24]	1.43978e-16	4.17952e-05	1	3	1	A0A0R4J198	A0A0R4J198 [389-416]		0	3050.45	5412983		High	High	1.625e-05	6.305e-16	9.34	53.01
	High	[R].GGHLQLTMLGAMQVSQYGDLANWMVPGKK.[V]		2.45952e-06	4.17952e-05	1	3	1	A0A0R4J198	A0A0R4J198 [389-417]		1	3130.56		No Quan Values	High	High	1.625e-05	3.358e-08	3.76
	High	[R].GGHLQLTMLGAMQVSQYGDLANWMVPGKK.[V]	2xOxidation [M12; M]	1.69483e-18	4.17952e-05	1	3	4	A0A0R4J198	A0A0R4J198 [389-417]		1	3162.55	9.78286e+06		High	High	1.625e-05	6.305e-16	5.17	54.45
	High	[K].GLTLVELWEGSSVDDIK.[A]		2.27511e-11	4.17952e-05	1	3	24	A0A0R4J198	A0A0R4J198 [481-497]		0	1860.96	2.66869e+08		High	High	1.625e-05	6.922e-15	4.78	63.57
	High	[K].GMGGAMDLVSSK.[K]		1.03895e-05	4.17952e-05	1	3	7	A0A0R4J198	A0A0R4J198 [420-431]		0	1152.54	221516790		High	High	1.625e-05	2.294e-07	3.36	32.68
	High	[K].GMGGAMDLVSSK.[K]	1xOxidation [M]	1.33357e-05	4.17952e-05	1	3	17	A0A0R4J198	A0A0R4J198 [420-431]		0	1168.53	1.54218e+08		High	High	1.625e-05	3.192e-07	3.2	25.97
	High	[K].GMGGAMDLVSSK.[K]	2xOxidation [M2; M6]	1.38198e-05	4.17952e-05	1	3	17	A0A0R4J198	A0A0R4J198 [420-431]		0	1184.53	6.11062e+08		High	High	1.625e-05	3.325e-07	2.93	16.46
	High	[K].GMGGAMDLVSSKK.[T]	1xOxidation [M]	2.69493e-07	4.17952e-05	1	3	12	A0A0R4J198	A0A0R4J198 [420-432]		1	1296.63	5.2571e+07		High	High	1.625e-05	1.782e-09	3.47	19.66
	High	[K].GMGGAMDLVSSKK.[T]	2xOxidation [M2; M6]	3.37697e-09	4.17952e-05	1	3	14	A0A0R4J198	A0A0R4J198 [420-432]		1	1312.62	210696816		High	High	1.625e-05	5.297e-12	4.58	12.92
	High	[K].KCTMPLTGK.[R]	1xCarbamidomethyl [C2]; 1xOxidation [M4]	0.000580087	4.17952e-05	1	3	1	A0A0R4J198	A0A0R4J198 [453-461]		1	1051.53	1265260		High	High	1.625e-05	4.792e-05	3.1	10.19
	High	[R].LTTRDSKPAPGSK.[D]		7.65495e-05	4.17952e-05	1	3	1	A0A0R4J198	A0A0R4J198 [282-294]		1	1357.74		No Quan Values	High	High	1.625e-05	3.251e-06	2.83
	High	[R].LTTRDSKPAPGSKDNDPSR.[T]		1.13899e-11	4.17952e-05	1	3	4	A0A0R4J198	A0A0R4J198 [282-300]		2	2042.03	2.19707e+06		High	High	1.625e-05	2.928e-15	4.02	9.56
	High	[K].IVSSNVGVDDFGLGILLASK.[Q]		5.13034e-11	4.17952e-05	1	3	12	A0A0R4J198	A0A0R4J198 [87-106]		0	2004.1	4.58976e+08		High	High	1.625e-05	2.042e-14	6.46	66
	High	[K].LYLAGELELEMTPQGTLAER.[I]		3.40114e-09	4.17952e-05	1	3	7	A0A0R4J198	A0A0R4J198 [125-144]		0	2234.14	3.28624e+07		High	High	1.625e-05	5.361e-12	6.05	58.52
	High	[K].LYLAGELELEMTPQGTLAER.[I]	1xOxidation [M11]	6.97187e-11	4.17952e-05	1	3	8	A0A0R4J198	A0A0R4J198 [125-144]		0	2250.13	1.01757e+08		High	High	1.625e-05	3.065e-14	5.85	51.91
	High	[K].MTVYLHSENGILGLGPFPLK.[N]		8.54418e-15	4.17952e-05	1	3	4	A0A0R4J198	A0A0R4J198 [335-354]		0	2186.17	12418295		High	High	1.625e-05	6.305e-16	7.3	59.3
	High	[K].MTVYLHSENGILGLGPFPLK.[N]	1xOxidation [M1]	3.15281e-07	4.17952e-05	1	3	6	A0A0R4J198	A0A0R4J198 [335-354]		0	2202.16	728018		High	High	1.625e-05	2.195e-09	3.96	58.25
	High	[K].MTVYLHSENGILGLGPFPLKNEVDADVINAGK.[Q]		1.1305e-15	4.17952e-05	1	3	1	A0A0R4J198	A0A0R4J198 [335-366]		1	3411.76	3.87325e+06		High	High	1.625e-05	6.305e-16	8.56	58.49
	High	[K].NEVDADVINAGK.[Q]		1.45083e-06	4.17952e-05	1	3	8	A0A0R4J198	A0A0R4J198 [355-366]		0	1244.61	1.01835e+09		High	High	1.625e-05	1.677e-08	3.4	24.24
	High	[R].NFNVPMCK.[A]	1xCarbamidomethyl [C7]	0.00669625	0.00018204	1	3	7	A0A0R4J198	A0A0R4J198 [229-236]		0	1009.46	255640292		High	High	5.705e-05	0.001223	2.42	29.68
	High	[R].NFNVPMCK.[A]	1xCarbamidomethyl [C7]; 1xOxidation [M6]	0.00683982	0.00018204	1	3	26	A0A0R4J198	A0A0R4J198 [229-236]		0	1025.45	1.23288e+09		High	High	5.705e-05	0.001252	2.43	22.28
	High	[K].QTVTVVPGGCFFASDDSFAMIR.[G]	1xCarbamidomethyl [C10]	8.9371e-12	4.17952e-05	1	3	6	A0A0R4J198	A0A0R4J198 [367-388]		0	2405.13	8.81796e+07		High	High	1.625e-05	2.253e-15	5.63	61.43
	High	[K].QTVTVVPGGCFFASDDSFAMIR.[G]	1xCarbamidomethyl [C10]; 1xOxidation [M20]	4.91541e-11	4.17952e-05	1	3	11	A0A0R4J198	A0A0R4J198 [367-388]		0	2421.12	8.70231e+07		High	High	1.625e-05	1.932e-14	6.34	57.64
	High	[K].RCVDLIITEK.[A]	1xCarbamidomethyl [C2]	1.87558e-06	4.17952e-05	1	3	11	A0A0R4J198	A0A0R4J198 [462-471]		1	1246.68	2.04334e+08		High	High	1.625e-05	2.351e-08	3.02	30.42
	High	[R].RVVCSYLGENALCEK.[L]	2xCarbamidomethyl [C4; C13]	9.81842e-11	4.17952e-05	1	3	11	A0A0R4J198	A0A0R4J198 [110-124]		1	1797.86	5.66284e+07		High	High	1.625e-05	4.841e-14	4.85	31.06
	High	[R].SGNVIFR.[G]		0.0169437	0.000777723	1	3	36	A0A0R4J198	A0A0R4J198 [218-224]		0	792.436	8.34069e+09		High	High	0.000356	0.004048	1.65	22.86
	High	[R].SGNVIFRGSAR.[N]		0.0566249	0.00339488	1	3	2	A0A0R4J198	A0A0R4J198 [218-228]		1	1163.63	2.698e+06		High	High	0.001613	0.01802	2.68	17.93
	High	[R].SGSVHFYTDPVK.[A]		5.15073e-08	4.17952e-05	1	3	31	A0A0R4J198	A0A0R4J198 [37-48]		0	1336.65	4.69079e+09		High	High	1.625e-05	1.973e-10	3.84	25.25
	High	[R].SGSVHFYTDPVKAVEGVK.[D]		1.21933e-08	4.17952e-05	1	3	7	A0A0R4J198	A0A0R4J198 [37-54]		1	1919.99	3.35304e+07		High	High	1.625e-05	2.923e-11	5.41	38.25
	High	[K].TRVVVTMEHCTK.[T]	1xCarbamidomethyl [C10]	5.69163e-08	4.17952e-05	1	3	5	A0A0R4J198	A0A0R4J198 [433-444]		1	1460.73	1.17339e+07		High	High	1.625e-05	2.27e-10	4.96	14.16
	High	[K].TRVVVTMEHCTK.[T]	1xCarbamidomethyl [C10]; 1xOxidation [M7]	0.0137359	0.000661247	1	3	2	A0A0R4J198	A0A0R4J198 [433-444]		1	1476.73	3.50925e+06		High	High	0.0003135	0.003092	1.96	10.27
	High	[K].VKGMGGAMDLVSSK.[K]		4.52413e-09	4.17952e-05	1	3	3	A0A0R4J198	A0A0R4J198 [418-431]		1	1379.7	4.31426e+06		High	High	1.625e-05	7.836e-12	4.15	30.5
	High	[K].VKGMGGAMDLVSSK.[K]	1xOxidation [M]	5.33774e-08	4.17952e-05	1	3	6	A0A0R4J198	A0A0R4J198 [418-431]		1	1395.7	1.59903e+07		High	High	1.625e-05	2.077e-10	4.07	21.77
	High	[K].VKGMGGAMDLVSSK.[K]	2xOxidation [M4; M8]	2.74232e-10	4.17952e-05	1	3	20	A0A0R4J198	A0A0R4J198 [418-431]		1	1411.69	187644038		High	High	1.625e-05	1.88e-13	3.51	14.19
	High	[K].VKGMGGAMDLVSSKK.[T]	1xOxidation [M4]	1.01293e-08	4.17952e-05	1	3	3	A0A0R4J198	A0A0R4J198 [418-432]		2	1523.79	4.83243e+06		High	High	1.625e-05	2.282e-11	5.07	17.05
	High	[K].VKGMGGAMDLVSSKK.[T]	2xOxidation [M4; M8]	4.58307e-10	4.17952e-05	1	3	7	A0A0R4J198	A0A0R4J198 [418-432]		2	1539.79	5.41455e+07		High	High	1.625e-05	3.73e-13	5.03	11.44
	High	[R].VVCSYLGENALCEK.[L]	2xCarbamidomethyl [C3; C12]	5.23164e-07	4.17952e-05	1	3	11	A0A0R4J198	A0A0R4J198 [111-124]		0	1641.76	2.69384e+08		High	High	1.625e-05	4.3e-09	4.22	35.97
	High	[R].VVVTMEHCTK.[T]	1xCarbamidomethyl [C8]	2.49486e-06	4.17952e-05	1	3	20	A0A0R4J198	A0A0R4J198 [435-444]		0	1203.59	908471552		High	High	1.625e-05	3.42e-08	2.76	14.61
	High	[R].VVVTMEHCTK.[T]	1xCarbamidomethyl [C8]; 1xOxidation [M5]	2.10508e-05	4.17952e-05	1	3	31	A0A0R4J198	A0A0R4J198 [435-444]		0	1219.58	2.91411e+08		High	High	1.625e-05	5.84e-07	2.79	10.37
	High	[R].VVVTMEHCTKTKQPK.[I]	1xCarbamidomethyl [C8]; 1xOxidation [M5]	0.00190621	4.17952e-05	1	3	1	A0A0R4J198	A0A0R4J198 [435-449]		2	1801.93	129838		High	High	1.625e-05	0.0002331	2.22	9.45
	High	[R].YAPDGHLITLSEPR.[E]		2.13647e-10	4.17952e-05	1	3	66	A0A0R4J198	A0A0R4J198 [174-187]		0	1568.81	8159825872		High	High	1.625e-05	1.35e-13	3.89	35.21
High	None	Q69Z23	Dynein axonemal heavy chain 17 OS=Mus musculus OX=10090 GN=Dnah17 PE=1 SV=2	0	701.804	29	113	240	110	4481	511.3	5.64	637.7	113	0	0	1.35254e+09	High	1
	Confidence	Annotated Sequence	Modifications	Qvality PEP	Qvality q-value	# Protein Groups	# Proteins	# PSMs	Master Protein Accessions	Positions in Master Proteins	Modifications in Master Proteins	# Missed Cleavages	Theo. MH+ [Da]	Abundance: F6: Sample	Quan Info	Found in Sample: [S6] F6: Sample	Confidence (by Search Engine): Sequest HT	Percolator q-Value (by Search Engine): Sequest HT	Percolator PEP (by Search Engine): Sequest HT	XCorr (by Search Engine): Sequest HT	Top Apex RT [min]
	High	[K].AEPALLAAQEALDTLNK.[N]		3.53396e-07	4.17952e-05	1	4	1	A2A520	A2A520 [3126-3142]		0	1767.95	3.42072e+06		High	High	1.625e-05	2.554e-09	5.02	60.62
	High	[K].AEPALLAAQEALDTLNKNNLTELK.[S]		2.83438e-12	4.17952e-05	1	4	2	A2A520	A2A520 [3126-3149]		1	2580.39	3.73825e+06		High	High	1.625e-05	6.558e-16	6.27	62.99
	High	[K].AFKPYQGNPTFDPEFIR.[S]		2.5569e-09	4.17952e-05	1	4	2	A2A520	A2A520 [3213-3229]		0	2027	1.1071e+07		High	High	1.625e-05	3.663e-12	5.11	44.56
	High	[K].AFNVVFEK.[A]		0.00713616	0.00018204	1	4	2	A2A520	A2A520 [3678-3685]		0	953.509	3.10058e+07		High	High	5.705e-05	0.001329	2.6	39.05
	High	[K].AGVVSPVDFLQHQSWGGIK.[A]		8.32183e-12	4.17952e-05	1	4	2	A2A520	A2A520 [3757-3775]		0	2025.06	1175622		High	High	1.625e-05	2.087e-15	4.76	56.06
	High	[K].ALAEYLETKR.[LV]		2.15061e-05	4.17952e-05	1	5	2	A2A520	A2A520 [1563-1572]		1	1193.65	4.12456e+06		High	High	1.625e-05	6.027e-07	3.12	26.64
	High	[K].ANLIILFDK.[Y]		0.000588416	4.17952e-05	1	4	2	A2A520	A2A520 [2286-2294]		0	1046.62	9.61652e+06		High	High	1.625e-05	4.862e-05	3.12	53.77
	High	[K].AVLDDILEK.[I]		0.00413637	0.000142124	1	4	3	A2A520	A2A520 [4196-4204]		0	1015.57	1.36233e+07		High	High	4.59e-05	0.0006436	2.27	42.56
	High	[R].AVSELQNPAIR.[D]		2.84035e-05	4.17952e-05	1	4	2	A2A520	A2A520 [1346-1356]		0	1197.66	12100565		High	High	1.625e-05	8.726e-07	3.48	26.27
	High	[K].AVTCDELFGIINPATR.[E]	1xCarbamidomethyl [C4]	9.31069e-08	4.17952e-05	1	4	2	A2A520	A2A520 [2158-2173]		0	1776.89	3.04612e+06		High	High	1.625e-05	4.329e-10	4.62	55.74
	High	[R].DGLEDQLLAAVVAK.[E]		1.52309e-07	4.17952e-05	1	4	3	A2A520	A2A520 [3553-3566]		0	1441.79	1.40941e+07		High	High	1.625e-05	8.365e-10	4.57	59.97
	High	[K].DLTPVMPVIFIK.[A]		0.00650947	0.00018204	1	4	1	A2A520	A2A520 [4395-4406]		0	1372.79	106898		High	High	5.705e-05	0.001169	1.98	65.4
	High	[R].DPFTSLIQVNFSK.[A]		1.60319e-06	4.17952e-05	1	4	1	A2A520	A2A520 [661-673]		0	1495.78	3.07708e+06		High	High	1.625e-05	1.915e-08	4.14	60.59
	High	[K].DRPPVPWEFPSSLAFSR.[M]		1.05304e-11	4.17952e-05	1	4	3	A2A520	A2A520 [397-413]		0	1988	2.63949e+06		High	High	1.625e-05	2.68e-15	5.13	58.38
	High	[K].DSAQALLDGLHPLPR.[V]		2.04967e-09	4.17952e-05	1	4	2	A2A520	A2A520 [208-222]		0	1602.86	9.24077e+06		High	High	1.625e-05	2.741e-12	3.46	46.96
	High	[K].DVEFPLIK.[S]		0.0158003	0.000740622	1	4	2	A2A520	A2A520 [730-737]		0	960.54	9.43072e+06		High	High	0.0003342	0.003716	2.18	48.97
	High	[K].EALLDLDGR.[V]		0.00183957	4.17952e-05	1	4	4	A2A520	A2A520 [810-818]		0	1001.53	2.12011e+07		High	High	1.625e-05	0.0002223	2.62	37.87
	High	[R].EEVSSLVIGAMK.[V]		0.000439282	4.17952e-05	1	4	1	A2A520	A2A520 [964-975]		0	1262.67		No Quan Values	High	High	1.625e-05	3.313e-05	2.22
	High	[K].EGDYDGLVEVMGHLMK.[V]		0.0879489	0.00543619	1	4	1	A2A520	A2A520 [1113-1128]		0	1792.82	88823.9		High	High	0.002993	0.03037	1.54	59.88
	High	[K].ELEDSLLAR.[L]		0.00221342	4.17952e-05	1	4	2	A2A520	A2A520 [3591-3599]		0	1045.55	28140069		High	High	1.625e-05	0.0002829	2.43	34.26
	High	[K].ELNLGLK.[G]		0.0343211	0.00174996	1	4	3	A2A520	A2A520 [4248-4254]		0	786.472	8.0572e+06		High	High	0.0008194	0.009829	1.24	32.51
	High	[K].ELNPVELDFLLR.[F]		1.18974e-05	4.17952e-05	1	4	3	A2A520	A2A520 [3741-3752]		0	1457.8	7.43401e+06		High	High	1.625e-05	2.748e-07	3.03	63.93
	High	[R].EMLYNLQNR.[I]	1xOxidation [M2]	0.130883	0.00847017	1	4	1	A2A520	A2A520 [770-778]		0	1196.57		No Quan Values	High	High	0.004542	0.04841	1.07
	High	[K].ERPDLEQLK.[A]		0.000744456	4.17952e-05	1	4	2	A2A520	A2A520 [3567-3575]		0	1127.61	7.27711e+06		High	High	1.625e-05	6.659e-05	3.09	20.18
	High	[K].EVTSWQQK.[L]		0.0118537	0.000580782	1	4	1	A2A520	A2A520 [1468-1475]		0	1005.5	2.69914e+06		High	High	0.0001869	0.002555	1.74	16.35
	High	[K].FGAQGWNR.[S]		0.01317	0.000661247	1	4	2	A2A520	A2A520 [4040-4047]		0	935.448	9585734		High	High	0.0002902	0.002939	2.84	22.77
	High	[K].FHYIFNLR.[D]		0.00755117	0.000227142	3	9	3	D3YYQ8; A2A520; Q91XQ0	D3YYQ8 [2770-2777]; A2A520 [2647-2654]; Q91XQ0 [2895-2902]		0	1109.59	15761659	Shared	High	High	5.705e-05	0.001424	2.2	41.57
	High	[K].FLPWTDKVPNFELDPDIPLQASLVHTTETIR.[I]		2.11568e-12	4.17952e-05	1	4	1	A2A520	A2A520 [2403-2433]		1	3592.87	2.75898e+06		High	High	1.625e-05	6.305e-16	5.63	64.6
	High	[K].FWIPYINK.[L]		0.00526394	0.00018204	1	4	2	A2A520	A2A520 [3378-3385]		0	1080.59	1.29004e+07		High	High	5.705e-05	0.0008917	2.4	54.17
	High	[R].GNALLVGVGGSGK.[Q]		6.62882e-06	4.17952e-05	1	7	2	A2A520	A2A520 [2792-2804]		0	1128.64	3412611		High	High	1.625e-05	1.259e-07	3.62	32.34
	High	[R].GPTYVWTFNLK.[T]		7.93286e-05	4.17952e-05	1	6	2	A2A520	A2A520 [4430-4440]		0	1325.69	1.0679e+07		High	High	1.625e-05	3.398e-06	3.82	53.01
	High	[K].GYAIPDLK.[M]		0.109253	0.00714132	1	4	1	A2A520	A2A520 [2827-2834]		0	876.483	4400635		High	High	0.003904	0.03904	2.05	35.37
	High	[K].HIEHPVMSSMEAK.[L]	2xOxidation [M7; M10]	2.03133e-05	4.17952e-05	1	4	1	A2A520	A2A520 [605-617]		0	1527.69	312321		High	High	1.625e-05	5.551e-07	2.96	9.62
	High	[R].HSVFVIGNAGSGK.[S]		5.33069e-09	4.17952e-05	1	4	4	A2A520	A2A520 [2119-2131]		0	1272.67	29369108		High	High	1.625e-05	9.703e-12	5.09	26.84
	High	[K].IAELNANLSNLTSAFEK.[A]		2.05238e-08	4.17952e-05	1	4	1	A2A520	A2A520 [3283-3299]		0	1834.95	884235		High	High	1.625e-05	5.829e-11	5.19	56.54
	High	[K].LAVQETELK.[Q]		0.00136411	4.17952e-05	1	4	3	A2A520	A2A520 [3063-3071]		0	1030.58	2.59793e+07		High	High	1.625e-05	0.0001492	2.33	23.84
	High	[R].IDYLETVSSVLLK.[F]		5.53154e-08	4.17952e-05	1	4	4	A2A520	A2A520 [6-18]		0	1479.83	9.11301e+06		High	High	1.625e-05	2.168e-10	4.24	63.84
	High	[R].LEEGYENAIK.[D]		0.000580087	4.17952e-05	1	4	1	A2A520	A2A520 [1712-1721]		0	1165.57	6332646		High	High	1.625e-05	4.788e-05	2.48	23.18
	High	[K].LFSENETFR.[K]		0.00142366	4.17952e-05	1	4	3	A2A520	A2A520 [700-708]		0	1142.55	6.93359e+06		High	High	1.625e-05	0.0001582	2.14	31.12
	High	[K].IGDKEVEYHPSFR.[L]		1.13389e-09	4.17952e-05	1	4	3	A2A520	A2A520 [3511-3523]		1	1576.78	1.22443e+07		High	High	1.625e-05	1.24e-12	5.06	22.53
	High	[K].LHNVSLGQGQEVVAENALDVAAEK.[G]		1.31192e-15	4.17952e-05	1	4	1	A2A520	A2A520 [3902-3925]		0	2491.28	1.79001e+06		High	High	1.625e-05	6.305e-16	6.96	43.9
	High	[R].LKDLTPVMPVIFIK.[A]		1.35273e-05	4.17952e-05	1	4	2	A2A520	A2A520 [4393-4406]		1	1613.97	3.00049e+06		High	High	1.625e-05	3.233e-07	4.35	57.56
	High	[R].LKDLTPVMPVIFIK.[A]	1xOxidation [M8]	1.46973e-07	4.17952e-05	1	4	1	A2A520	A2A520 [4393-4406]		1	1629.96	1.70862e+06		High	High	1.625e-05	7.952e-10	4.63	50.45
	High	[K].LIQVVGVETEK.[V]		5.02556e-05	4.17952e-05	1	4	3	A2A520	A2A520 [3080-3090]		0	1214.7	1.29402e+07		High	High	1.625e-05	1.852e-06	2.77	34.04
	High	[K].IMTICTIDVHAR.[D]	1xCarbamidomethyl [C5]	8.32845e-06	4.17952e-05	1	5	1	A2A520	A2A520 [1750-1761]		0	1429.73	2.88572e+06		High	High	1.625e-05	1.709e-07	2.85	35.58
	High	[K].INPIYQFSLK.[A]		0.000386373	4.17952e-05	1	4	2	A2A520	A2A520 [3668-3677]		0	1222.68	9.93319e+06		High	High	1.625e-05	2.791e-05	2.33	48.12
	High	[K].LPSQGTIFDYYIDPETK.[K]		1.04363e-07	4.17952e-05	1	4	2	A2A520	A2A520 [2385-2401]		0	1986.97	1.61573e+06		High	High	1.625e-05	5.076e-10	3.79	55.27
	High	[K].LPSQGTIFDYYIDPETKK.[F]		4.9663e-14	4.17952e-05	1	4	3	A2A520	A2A520 [2385-2402]		1	2115.06	6.35839e+06		High	High	1.625e-05	6.305e-16	5.17	49.65
	High	[K].LQAEDSFVLK.[V]		0.000264775	4.17952e-05	1	4	1	A2A520	A2A520 [2098-2107]		0	1149.62	4440766		High	High	1.625e-05	1.685e-05	2.25	37.44
	High	[R].IQAMVVENAELFR.[A]		0.00101138	4.17952e-05	1	4	1	A2A520	A2A520 [836-848]		0	1519.79	678921		High	High	1.625e-05	9.971e-05	2.07	48.12
	High	[R].LSAASGNFLGDTALVENLETTK.[H]		5.19718e-12	4.17952e-05	1	4	3	A2A520	A2A520 [3600-3621]		0	2251.15	1.00349e+07		High	High	1.625e-05	1.257e-15	6.71	56.14
	High	[R].LSSHLVTAALALHQK.[V]		1.04501e-06	4.17952e-05	1	4	2	A2A520	A2A520 [2621-2635]		0	1588.92	8414878		High	High	1.625e-05	1.075e-08	4.74	33.7
	High	[K].IVEILEK.[KA]		0.0398798	0.00196612	1	6	3	A2A520	A2A520 [250-256]		0	843.519	2.52745e+07		High	High	0.0009435	0.01182	2.28	30.02
	High	[K].LVESEAPEK.[E]		0.00463346	0.00018204	1	4	2	A2A520	A2A520 [3800-3808]		0	1001.51	5.53918e+06		High	High	5.705e-05	0.0007492	2.31	12.66
	High	[K].LVESEAPEKEIFPK.[E]		0.000268578	4.17952e-05	1	4	2	A2A520	A2A520 [3800-3813]		1	1615.86	3.13046e+06		High	High	1.625e-05	1.727e-05	1.86	32.62
	High	[R].LVFEISHLR.[T]		2.10508e-05	4.17952e-05	1	4	2	A2A520	A2A520 [2238-2246]		0	1113.64	1.04082e+07		High	High	1.625e-05	5.835e-07	2.52	39.63
	High	[R].LVGGLASENVR.[W]		0.000344715	4.17952e-05	1	4	1	A2A520	A2A520 [3324-3334]		0	1114.62	10086194		High	High	1.625e-05	2.402e-05	3.01	26.04
	High	[K].IVLKELEDSLLAR.[L]		1.30362e-06	4.17952e-05	1	4	2	A2A520	A2A520 [3587-3599]		1	1498.88	2.82098e+06		High	High	1.625e-05	1.451e-08	4.05	51.85
	High	[R-].LVITPLTDR.[CI]		0.00120855	4.17952e-05	10	23	6	E9Q0T8; D3YYQ8; E9Q0B6; E9Q8T7; D3Z667; A2A520; A0A087WR13; A0A140LIN9; Q3V0Q1; Q91XQ0	E9Q0T8 [1301-1309]; D3YYQ8 [1925-1933]; E9Q0B6 [1440-1448]; E9Q8T7 [1539-1547]; D3Z667 [1811-1819]; A2A520 [1817-1825]; A0A087WR13 [1301-1309]; A0A140LIN9 [1358-1366]; Q3V0Q1 [1224-1232]; Q91XQ0 [2060-2068]		0	1027.61	9.68469e+07	Shared	High	High	1.625e-05	0.0001266	1.9	38.19
	High	[R].LWLHEAER.[V]		0.0686384	0.00408272	1	4	2	A2A520	A2A520 [2680-2687]		0	1053.55		No Quan Values	High	High	0.002072	0.02269	1.97
	High	[K].LYEEVSSCENTK.[V]	1xCarbamidomethyl [C8]	3.61986e-05	4.17952e-05	1	4	1	A2A520	A2A520 [1042-1053]		0	1458.64	1.39671e+06		High	High	1.625e-05	1.196e-06	2.2	18.02
	High	[K].IYLTIER.[R]		0.0281224	0.00140654	1	4	4	A2A520	A2A520 [3001-3007]		0	907.525	339586705		High	High	0.0006594	0.007622	0.95	34.94
	High	[K].LYQNLLAK.[K]		0.00632785	0.00018204	1	4	2	A2A520	A2A520 [3023-3030]		0	962.567	21093157		High	High	5.705e-05	0.001134	2.8	31.49
	High	[K].MDLATQYIK.[S]		0.135791	0.00868705	1	4	1	A2A520	A2A520 [2835-2843]		0	1082.56		No Quan Values	High	High	0.004642	0.0507	1.24
	High	[K].NFLIFGHAPTPEELDTK.[T]		4.46595e-08	4.17952e-05	1	4	2	A2A520	A2A520 [1001-1017]		0	1928.98	1.7262e+06		High	High	1.625e-05	1.632e-10	3.9	50.16
	High	[K].NFLIFGHAPTPEELDTKTDDTIPK.[T]		3.06008e-08	4.17952e-05	1	4	1	A2A520	A2A520 [1001-1024]		1	2699.36	2.72153e+06		High	High	1.625e-05	9.924e-11	5.24	49.23
	High	[R].NYGPPGTK.[K]		0.0145277	0.000701718	1	4	1	A2A520	A2A520 [2505-2512]		0	833.415	1.75077e+06		High	High	0.0003243	0.003333	2.03	13.07
	High	[K].QNVEGITQAMQEWSANPLFER.[K]	1xOxidation [M10]	2.73726e-06	4.17952e-05	1	4	1	A2A520	A2A520 [784-804]		0	2464.16	577402		High	High	1.625e-05	3.872e-08	2.17	52.6
	High	[K].QSIVELK.[L]		0.0336234	0.00171214	1	4	1	A2A520	A2A520 [2091-2097]		0	816.483	25004896		High	High	0.0007751	0.009542	2.1	24.48
	High	[K].QTLLNTIK.[R]		0.0105925	0.000538616	1	4	1	A2A520	A2A520 [1068-1075]		0	930.562	3.03259e+06		High	High	0.0001633	0.002209	2.55	31.62
	High	[R].QVATDSMFEPLKQTIELLK.[S]		3.76329e-08	4.17952e-05	1	4	3	A2A520	A2A520 [1133-1151]		1	2191.17	66364.9		High	High	1.625e-05	1.301e-10	4.02	63.98
	High	[K].RKPVAVDLDPK.[A]		0.00196125	4.17952e-05	1	4	2	A2A520	A2A520 [2147-2157]		1	1237.73	1.7543e+06		High	High	1.625e-05	0.0002414	3.23	17.47
	High	[R].SAPLVIQR.[L]		0.128486	0.008274	1	4	2	A2A520	A2A520 [2613-2620]		0	883.536	1.8661e+07		High	High	0.00447	0.04743	1.96	23.73
	High	[K].SELEAIDVK.[L]		0.000261026	4.17952e-05	1	4	6	A2A520	A2A520 [738-746]		0	1003.53	2.27602e+07		High	High	1.625e-05	1.65e-05	2.25	29.07
	High	[K].SLGIADTR.[E]		0.0677392	0.00404843	1	4	1	A2A520	A2A520 [2900-2907]		0	832.452	4099040		High	High	0.002031	0.02229	1.87	19.66
	High	[K].SVLVVAGSLK.[R]		0.0123639	0.000623536	1	7	2	A2A520	A2A520 [2023-2032]		0	972.609	1.09735e+07		High	High	0.000213	0.002701	2.73	35.88
	High	[K].TAIEFLK.[L]		0.0222292	0.00109798	1	4	7	A2A520	A2A520 [430-436]		0	821.477	3.29549e+07		High	High	0.000505	0.005715	2.05	36.58
	High	[R].TELPENLK.[SA]		0.0104445	0.000498752	2	9	3	D3Z667; A2A520	D3Z667 [1948-1955]; A2A520 [1954-1961]		0	943.509	2.28792e+07	Shared	High	High	0.0001633	0.002177	1.75	23.17
	High	[K].TFLEQIK.[L]		0.0536751	0.00318596	1	4	2	A2A520	A2A520 [3016-3022]		0	878.498	8.96584e+06		High	High	0.001512	0.01689	1.73	33.22
	High	[K].TLDITWTTMEFEHELHPR.[T]		0.00277901	4.17952e-05	1	4	1	A2A520	A2A520 [1413-1430]		0	2256.08	1777999		High	High	1.625e-05	0.0003812	1.67	53.85
	High	[K].TPNVVEATNKPDLYNKLENLK.[M]		2.57996e-13	4.17952e-05	1	4	2	A2A520	A2A520 [1534-1554]		1	2400.28		No Quan Values	High	High	1.625e-05	6.305e-16	5.09
	High	[K].TPPTLAQFQQQIDSYEK.[L]		6.44576e-11	4.17952e-05	1	4	3	A2A520	A2A520 [1025-1041]		0	1993.99	4.04806e+06		High	High	1.625e-05	2.753e-14	5.69	50.9
	High	[K].TPYVVVAFQECER.[M]	1xCarbamidomethyl [C11]	0.000822567	4.17952e-05	1	4	1	A2A520	A2A520 [4222-4234]		0	1597.77	498385		High	High	1.625e-05	7.606e-05	2.75	44.06
	High	[R].TVLEMQPK.[E]	1xOxidation [M5]	0.00994225	0.000362546	1	4	2	A2A520	A2A520 [4171-4178]		0	961.502	9.66174e+06		High	High	0.0001236	0.002035	1.56	14.36
	High	[R].TYLSPDEVLK.[G]		0.000171377	4.17952e-05	1	4	3	A2A520	A2A520 [348-357]		0	1164.61	7.94808e+06		High	High	1.625e-05	9.438e-06	1.51	38.76
	High	[K].VAEEYQDSFER.[Y]		2.166e-05	4.17952e-05	1	4	2	A2A520	A2A520 [976-986]		0	1372.6	14564139		High	High	1.625e-05	6.046e-07	3.65	23.98
	High	[K].VDTFLDSLK.[K]		0.0170625	0.000777723	1	4	2	A2A520	A2A520 [3191-3199]		0	1037.55		No Quan Values	High	High	0.000356	0.004078	1.56
	High	[R].VEFEFWDAR.[L]		0.000458481	4.17952e-05	1	4	3	A2A520	A2A520 [223-231]		0	1198.55	5.3351e+06		High	High	1.625e-05	3.506e-05	2.99	51.01
	High	[R].VFISAEPAPTAETHIIPQGILENAIK.[I]		1.96743e-13	4.17952e-05	1	4	2	A2A520	A2A520 [3961-3986]		0	2759.5	15486960		High	High	1.625e-05	6.305e-16	5.73	57.04
	High	[K].VILCFSPVGSVLR.[V]	1xCarbamidomethyl [C4]	6.75434e-08	4.17952e-05	1	4	3	A2A520	A2A520 [2924-2936]		0	1446.81	1.73735e+06		High	High	1.625e-05	2.826e-10	3.66	57.51
	High	[K].VLSTICFIWATSEHYNTPSR.[V]	1xCarbamidomethyl [C6]	3.07791e-09	4.17952e-05	1	4	1	A2A520	A2A520 [311-330]		0	2382.15		No Quan Values	High	High	1.625e-05	4.692e-12	3.47
	High	[K].VLTLASNER.[IV]		0.00221342	4.17952e-05	1	7	2	A2A520	A2A520 [2221-2229]		0	1002.56	36264703		High	High	1.625e-05	0.0002839	2.52	23.28
	High	[K].VPNFELDPDIPLQASLVHTTETIR.[I]		7.31913e-12	4.17952e-05	1	4	1	A2A520	A2A520 [2410-2433]		0	2705.41		No Quan Values	High	High	1.625e-05	1.818e-15	6.23
	High	[K].VPWDDLR.[Y]		0.0723465	0.00431424	1	4	1	A2A520	A2A520 [4073-4079]		0	900.457		No Quan Values	High	High	0.002252	0.02412	2.11
	High	[R].VQTIEDLYK.[T]		0.00165327	4.17952e-05	1	4	4	A2A520	A2A520 [421-429]		0	1108.59	2.82499e+07		High	High	1.625e-05	0.0001926	2.99	33.47
	High	[K].VSATFLPTAIK.[F]		0.0181682	0.000905229	1	4	2	A2A520	A2A520 [2636-2646]		0	1147.67		No Quan Values	High	High	0.0003921	0.004407	1.72
	High	[K].VVQLEELLQVR.[H]		0.000858501	4.17952e-05	1	4	1	A2A520	A2A520 [2108-2118]		0	1325.78	2952503		High	High	1.625e-05	8.023e-05	3.91	55.94
	High	[R].VVSEDIVK.[Q]		0.00907199	0.000271186	1	4	5	A2A520	A2A520 [130-137]		0	888.504	1.30867e+07		High	High	8.309e-05	0.001811	2.16	21.21
	High	[R].WAESVENFK.[S]		0.00530137	0.00018204	1	4	2	A2A520	A2A520 [3335-3343]		0	1109.53		No Quan Values	High	High	5.705e-05	0.0008987	1.4
	High	[R].WDTQTGVIAEAR.[L]		3.69336e-06	4.17952e-05	1	4	3	A2A520	A2A520 [4381-4392]		0	1346.67	14579426		High	High	1.625e-05	5.807e-08	3.74	31.83
	High	[R].WLGILDK.[K]		0.0418222	0.0021174	1	4	4	A2A520	A2A520 [3940-3946]		0	844.493	2.13635e+07		High	High	0.0009961	0.01252	2.39	45.07
	High	[R].WPLIVDAQLQGIK.[W]		3.67187e-05	4.17952e-05	1	4	2	A2A520	A2A520 [3435-3447]		0	1480.85	1.07447e+06		High	High	1.625e-05	1.226e-06	4.16	57.12
	High	[R].WSFLFK.[R]		0.0444523	0.00242178	1	4	4	A2A520	A2A520 [1077-1082]		0	827.445	6.48597e+06		High	High	0.001159	0.01351	1.32	52.48
	High	[K].WSLELQER.[L]		0.00739281	0.00018204	1	4	2	A2A520	A2A520 [588-595]		0	1060.54	1.03185e+07		High	High	5.705e-05	0.001386	2.41	39.19
	High	[R].YFIDLLMEK.[A]		0.00226116	4.17952e-05	1	4	1	A2A520	A2A520 [2436-2444]		0	1171.61	2.43541e+06		High	High	1.625e-05	0.0002902	2.4	58.05
	High	[R].YFIDLLMEK.[A]	1xOxidation [M7]	0.0558735	0.00336168	1	4	1	A2A520	A2A520 [2436-2444]		0	1187.6	835911		High	High	0.001592	0.01779	2.32	53.26
	High	[K].YFNPHYKPEMQAQCTLINFLVTR.[D]	1xCarbamidomethyl [C14]	1.1384e-06	4.17952e-05	1	4	1	A2A520	A2A520 [3530-3552]		0	2870.41	513911		High	High	1.625e-05	1.21e-08	2.68	55.6
	High	[K].YGSDLQAIR.[L]		0.000723532	4.17952e-05	1	4	2	A2A520	A2A520 [3453-3461]		0	1022.53	24009952		High	High	1.625e-05	6.413e-05	2.89	24.09
	High	[R].YLFGEIMYGGHITDDWDR.[R]		4.98341e-06	4.17952e-05	1	6	1	A2A520	A2A520 [4080-4097]		0	2187.98		No Quan Values	High	High	1.625e-05	8.583e-08	2.64
	High	[K].YLNFQQQK.[E]		0.00480065	0.00018204	1	4	2	A2A520	A2A520 [684-691]		0	1068.55	19944541		High	High	5.705e-05	0.0007834	2.63	23.14
	High	[R].YLNNHVINSLADLESFMNITR.[T]		6.25291e-07	4.17952e-05	1	4	1	A2A520	A2A520 [1084-1104]		0	2464.23		No Quan Values	High	High	1.625e-05	5.481e-09	4.42
	High	[K].YLPTCLDK.[L]	1xCarbamidomethyl [C5]	0.018042	0.000905229	1	4	1	A2A520	A2A520 [2295-2302]		0	1009.5	3031199		High	High	0.0003921	0.004375	1.22	26.93
	High	[R].YNYTTPK.[ST]		0.0700079	0.00422154	1	6	1	A2A520	A2A520 [3009-3015]		0	886.431	1.58754e+06		High	High	0.002152	0.02323	1.87	15.18
	High	[R].YSVMLEMFNTELDNAK.[L]		0.000199065	4.17952e-05	1	4	1	A2A520	A2A520 [542-557]		0	1904.88	370737		High	High	1.625e-05	1.156e-05	3.26	60.16
	High	[K].YSYEYLGNTPR.[L]		2.29319e-05	4.17952e-05	1	4	3	A2A520	A2A520 [1806-1816]		0	1362.63	9384694		High	High	1.625e-05	6.541e-07	3.17	31.01
High	None	K3W4R0	Dynein, axonemal, heavy chain 17 OS=Mus musculus OX=10090 GN=Dnah17 PE=1 SV=1	0	701.804	29	113	240	110	4481	511.1	5.63	637.7	113	0	0	1.35254e+09	High	1
	Confidence	Annotated Sequence	Modifications	Qvality PEP	Qvality q-value	# Protein Groups	# Proteins	# PSMs	Master Protein Accessions	Positions in Master Proteins	Modifications in Master Proteins	# Missed Cleavages	Theo. MH+ [Da]	Abundance: F6: Sample	Quan Info	Found in Sample: [S6] F6: Sample	Confidence (by Search Engine): Sequest HT	Percolator q-Value (by Search Engine): Sequest HT	Percolator PEP (by Search Engine): Sequest HT	XCorr (by Search Engine): Sequest HT	Top Apex RT [min]
	High	[K].AEPALLAAQEALDTLNK.[N]		3.53396e-07	4.17952e-05	1	4	1	A2A520	A2A520 [3126-3142]		0	1767.95	3.42072e+06		High	High	1.625e-05	2.554e-09	5.02	60.62
	High	[K].AEPALLAAQEALDTLNKNNLTELK.[S]		2.83438e-12	4.17952e-05	1	4	2	A2A520	A2A520 [3126-3149]		1	2580.39	3.73825e+06		High	High	1.625e-05	6.558e-16	6.27	62.99
	High	[K].AFKPYQGNPTFDPEFIR.[S]		2.5569e-09	4.17952e-05	1	4	2	A2A520	A2A520 [3213-3229]		0	2027	1.1071e+07		High	High	1.625e-05	3.663e-12	5.11	44.56
	High	[K].AFNVVFEK.[A]		0.00713616	0.00018204	1	4	2	A2A520	A2A520 [3678-3685]		0	953.509	3.10058e+07		High	High	5.705e-05	0.001329	2.6	39.05
	High	[K].AGVVSPVDFLQHQSWGGIK.[A]		8.32183e-12	4.17952e-05	1	4	2	A2A520	A2A520 [3757-3775]		0	2025.06	1175622		High	High	1.625e-05	2.087e-15	4.76	56.06
	High	[K].ALAEYLETKR.[LV]		2.15061e-05	4.17952e-05	1	5	2	A2A520	A2A520 [1563-1572]		1	1193.65	4.12456e+06		High	High	1.625e-05	6.027e-07	3.12	26.64
	High	[K].ANLIILFDK.[Y]		0.000588416	4.17952e-05	1	4	2	A2A520	A2A520 [2286-2294]		0	1046.62	9.61652e+06		High	High	1.625e-05	4.862e-05	3.12	53.77
	High	[K].AVLDDILEK.[I]		0.00413637	0.000142124	1	4	3	A2A520	A2A520 [4196-4204]		0	1015.57	1.36233e+07		High	High	4.59e-05	0.0006436	2.27	42.56
	High	[R].AVSELQNPAIR.[D]		2.84035e-05	4.17952e-05	1	4	2	A2A520	A2A520 [1346-1356]		0	1197.66	12100565		High	High	1.625e-05	8.726e-07	3.48	26.27
	High	[K].AVTCDELFGIINPATR.[E]	1xCarbamidomethyl [C4]	9.31069e-08	4.17952e-05	1	4	2	A2A520	A2A520 [2158-2173]		0	1776.89	3.04612e+06		High	High	1.625e-05	4.329e-10	4.62	55.74
	High	[R].DGLEDQLLAAVVAK.[E]		1.52309e-07	4.17952e-05	1	4	3	A2A520	A2A520 [3553-3566]		0	1441.79	1.40941e+07		High	High	1.625e-05	8.365e-10	4.57	59.97
	High	[K].DLTPVMPVIFIK.[A]		0.00650947	0.00018204	1	4	1	A2A520	A2A520 [4395-4406]		0	1372.79	106898		High	High	5.705e-05	0.001169	1.98	65.4
	High	[R].DPFTSLIQVNFSK.[A]		1.60319e-06	4.17952e-05	1	4	1	A2A520	A2A520 [661-673]		0	1495.78	3.07708e+06		High	High	1.625e-05	1.915e-08	4.14	60.59
	High	[K].DRPPVPWEFPSSLAFSR.[M]		1.05304e-11	4.17952e-05	1	4	3	A2A520	A2A520 [397-413]		0	1988	2.63949e+06		High	High	1.625e-05	2.68e-15	5.13	58.38
	High	[K].DSAQALLDGLHPLPR.[V]		2.04967e-09	4.17952e-05	1	4	2	A2A520	A2A520 [208-222]		0	1602.86	9.24077e+06		High	High	1.625e-05	2.741e-12	3.46	46.96
	High	[K].DVEFPLIK.[S]		0.0158003	0.000740622	1	4	2	A2A520	A2A520 [730-737]		0	960.54	9.43072e+06		High	High	0.0003342	0.003716	2.18	48.97
	High	[K].EALLDLDGR.[V]		0.00183957	4.17952e-05	1	4	4	A2A520	A2A520 [810-818]		0	1001.53	2.12011e+07		High	High	1.625e-05	0.0002223	2.62	37.87
	High	[R].EEVSSLVIGAMK.[V]		0.000439282	4.17952e-05	1	4	1	A2A520	A2A520 [964-975]		0	1262.67		No Quan Values	High	High	1.625e-05	3.313e-05	2.22
	High	[K].EGDYDGLVEVMGHLMK.[V]		0.0879489	0.00543619	1	4	1	A2A520	A2A520 [1113-1128]		0	1792.82	88823.9		High	High	0.002993	0.03037	1.54	59.88
	High	[K].ELEDSLLAR.[L]		0.00221342	4.17952e-05	1	4	2	A2A520	A2A520 [3591-3599]		0	1045.55	28140069		High	High	1.625e-05	0.0002829	2.43	34.26
	High	[K].ELNLGLK.[G]		0.0343211	0.00174996	1	4	3	A2A520	A2A520 [4248-4254]		0	786.472	8.0572e+06		High	High	0.0008194	0.009829	1.24	32.51
	High	[K].ELNPVELDFLLR.[F]		1.18974e-05	4.17952e-05	1	4	3	A2A520	A2A520 [3741-3752]		0	1457.8	7.43401e+06		High	High	1.625e-05	2.748e-07	3.03	63.93
	High	[R].EMLYNLQNR.[I]	1xOxidation [M2]	0.130883	0.00847017	1	4	1	A2A520	A2A520 [770-778]		0	1196.57		No Quan Values	High	High	0.004542	0.04841	1.07
	High	[K].ERPDLEQLK.[A]		0.000744456	4.17952e-05	1	4	2	A2A520	A2A520 [3567-3575]		0	1127.61	7.27711e+06		High	High	1.625e-05	6.659e-05	3.09	20.18
	High	[K].EVTSWQQK.[L]		0.0118537	0.000580782	1	4	1	A2A520	A2A520 [1468-1475]		0	1005.5	2.69914e+06		High	High	0.0001869	0.002555	1.74	16.35
	High	[K].FGAQGWNR.[S]		0.01317	0.000661247	1	4	2	A2A520	A2A520 [4040-4047]		0	935.448	9585734		High	High	0.0002902	0.002939	2.84	22.77
	High	[K].FHYIFNLR.[D]		0.00755117	0.000227142	3	9	3	D3YYQ8; A2A520; Q91XQ0	D3YYQ8 [2770-2777]; A2A520 [2647-2654]; Q91XQ0 [2895-2902]		0	1109.59	15761659	Shared	High	High	5.705e-05	0.001424	2.2	41.57
	High	[K].FLPWTDKVPNFELDPDIPLQASLVHTTETIR.[I]		2.11568e-12	4.17952e-05	1	4	1	A2A520	A2A520 [2403-2433]		1	3592.87	2.75898e+06		High	High	1.625e-05	6.305e-16	5.63	64.6
	High	[K].FWIPYINK.[L]		0.00526394	0.00018204	1	4	2	A2A520	A2A520 [3378-3385]		0	1080.59	1.29004e+07		High	High	5.705e-05	0.0008917	2.4	54.17
	High	[R].GNALLVGVGGSGK.[Q]		6.62882e-06	4.17952e-05	1	7	2	A2A520	A2A520 [2792-2804]		0	1128.64	3412611		High	High	1.625e-05	1.259e-07	3.62	32.34
	High	[R].GPTYVWTFNLK.[T]		7.93286e-05	4.17952e-05	1	6	2	A2A520	A2A520 [4430-4440]		0	1325.69	1.0679e+07		High	High	1.625e-05	3.398e-06	3.82	53.01
	High	[K].GYAIPDLK.[M]		0.109253	0.00714132	1	4	1	A2A520	A2A520 [2827-2834]		0	876.483	4400635		High	High	0.003904	0.03904	2.05	35.37
	High	[K].HIEHPVMSSMEAK.[L]	2xOxidation [M7; M10]	2.03133e-05	4.17952e-05	1	4	1	A2A520	A2A520 [605-617]		0	1527.69	312321		High	High	1.625e-05	5.551e-07	2.96	9.62
	High	[R].HSVFVIGNAGSGK.[S]		5.33069e-09	4.17952e-05	1	4	4	A2A520	A2A520 [2119-2131]		0	1272.67	29369108		High	High	1.625e-05	9.703e-12	5.09	26.84
	High	[K].IAELNANLSNLTSAFEK.[A]		2.05238e-08	4.17952e-05	1	4	1	A2A520	A2A520 [3283-3299]		0	1834.95	884235		High	High	1.625e-05	5.829e-11	5.19	56.54
	High	[K].LAVQETELK.[Q]		0.00136411	4.17952e-05	1	4	3	A2A520	A2A520 [3063-3071]		0	1030.58	2.59793e+07		High	High	1.625e-05	0.0001492	2.33	23.84
	High	[R].IDYLETVSSVLLK.[F]		5.53154e-08	4.17952e-05	1	4	4	A2A520	A2A520 [6-18]		0	1479.83	9.11301e+06		High	High	1.625e-05	2.168e-10	4.24	63.84
	High	[R].LEEGYENAIK.[D]		0.000580087	4.17952e-05	1	4	1	A2A520	A2A520 [1712-1721]		0	1165.57	6332646		High	High	1.625e-05	4.788e-05	2.48	23.18
	High	[K].LFSENETFR.[K]		0.00142366	4.17952e-05	1	4	3	A2A520	A2A520 [700-708]		0	1142.55	6.93359e+06		High	High	1.625e-05	0.0001582	2.14	31.12
	High	[K].IGDKEVEYHPSFR.[L]		1.13389e-09	4.17952e-05	1	4	3	A2A520	A2A520 [3511-3523]		1	1576.78	1.22443e+07		High	High	1.625e-05	1.24e-12	5.06	22.53
	High	[K].LHNVSLGQGQEVVAENALDVAAEK.[G]		1.31192e-15	4.17952e-05	1	4	1	A2A520	A2A520 [3902-3925]		0	2491.28	1.79001e+06		High	High	1.625e-05	6.305e-16	6.96	43.9
	High	[R].LKDLTPVMPVIFIK.[A]		1.35273e-05	4.17952e-05	1	4	2	A2A520	A2A520 [4393-4406]		1	1613.97	3.00049e+06		High	High	1.625e-05	3.233e-07	4.35	57.56
	High	[R].LKDLTPVMPVIFIK.[A]	1xOxidation [M8]	1.46973e-07	4.17952e-05	1	4	1	A2A520	A2A520 [4393-4406]		1	1629.96	1.70862e+06		High	High	1.625e-05	7.952e-10	4.63	50.45
	High	[K].LIQVVGVETEK.[V]		5.02556e-05	4.17952e-05	1	4	3	A2A520	A2A520 [3080-3090]		0	1214.7	1.29402e+07		High	High	1.625e-05	1.852e-06	2.77	34.04
	High	[K].IMTICTIDVHAR.[D]	1xCarbamidomethyl [C5]	8.32845e-06	4.17952e-05	1	5	1	A2A520	A2A520 [1750-1761]		0	1429.73	2.88572e+06		High	High	1.625e-05	1.709e-07	2.85	35.58
	High	[K].INPIYQFSLK.[A]		0.000386373	4.17952e-05	1	4	2	A2A520	A2A520 [3668-3677]		0	1222.68	9.93319e+06		High	High	1.625e-05	2.791e-05	2.33	48.12
	High	[K].LPSQGTIFDYYIDPETK.[K]		1.04363e-07	4.17952e-05	1	4	2	A2A520	A2A520 [2385-2401]		0	1986.97	1.61573e+06		High	High	1.625e-05	5.076e-10	3.79	55.27
	High	[K].LPSQGTIFDYYIDPETKK.[F]		4.9663e-14	4.17952e-05	1	4	3	A2A520	A2A520 [2385-2402]		1	2115.06	6.35839e+06		High	High	1.625e-05	6.305e-16	5.17	49.65
	High	[K].LQAEDSFVLK.[V]		0.000264775	4.17952e-05	1	4	1	A2A520	A2A520 [2098-2107]		0	1149.62	4440766		High	High	1.625e-05	1.685e-05	2.25	37.44
	High	[R].IQAMVVENAELFR.[A]		0.00101138	4.17952e-05	1	4	1	A2A520	A2A520 [836-848]		0	1519.79	678921		High	High	1.625e-05	9.971e-05	2.07	48.12
	High	[R].LSAASGNFLGDTALVENLETTK.[H]		5.19718e-12	4.17952e-05	1	4	3	A2A520	A2A520 [3600-3621]		0	2251.15	1.00349e+07		High	High	1.625e-05	1.257e-15	6.71	56.14
	High	[R].LSSHLVTAALALHQK.[V]		1.04501e-06	4.17952e-05	1	4	2	A2A520	A2A520 [2621-2635]		0	1588.92	8414878		High	High	1.625e-05	1.075e-08	4.74	33.7
	High	[K].IVEILEK.[KA]		0.0398798	0.00196612	1	6	3	A2A520	A2A520 [250-256]		0	843.519	2.52745e+07		High	High	0.0009435	0.01182	2.28	30.02
	High	[K].LVESEAPEK.[E]		0.00463346	0.00018204	1	4	2	A2A520	A2A520 [3800-3808]		0	1001.51	5.53918e+06		High	High	5.705e-05	0.0007492	2.31	12.66
	High	[K].LVESEAPEKEIFPK.[E]		0.000268578	4.17952e-05	1	4	2	A2A520	A2A520 [3800-3813]		1	1615.86	3.13046e+06		High	High	1.625e-05	1.727e-05	1.86	32.62
	High	[R].LVFEISHLR.[T]		2.10508e-05	4.17952e-05	1	4	2	A2A520	A2A520 [2238-2246]		0	1113.64	1.04082e+07		High	High	1.625e-05	5.835e-07	2.52	39.63
	High	[R].LVGGLASENVR.[W]		0.000344715	4.17952e-05	1	4	1	A2A520	A2A520 [3324-3334]		0	1114.62	10086194		High	High	1.625e-05	2.402e-05	3.01	26.04
	High	[K].IVLKELEDSLLAR.[L]		1.30362e-06	4.17952e-05	1	4	2	A2A520	A2A520 [3587-3599]		1	1498.88	2.82098e+06		High	High	1.625e-05	1.451e-08	4.05	51.85
	High	[R-].LVITPLTDR.[CI]		0.00120855	4.17952e-05	10	23	6	E9Q0T8; D3YYQ8; E9Q0B6; E9Q8T7; D3Z667; A2A520; A0A087WR13; A0A140LIN9; Q3V0Q1; Q91XQ0	E9Q0T8 [1301-1309]; D3YYQ8 [1925-1933]; E9Q0B6 [1440-1448]; E9Q8T7 [1539-1547]; D3Z667 [1811-1819]; A2A520 [1817-1825]; A0A087WR13 [1301-1309]; A0A140LIN9 [1358-1366]; Q3V0Q1 [1224-1232]; Q91XQ0 [2060-2068]		0	1027.61	9.68469e+07	Shared	High	High	1.625e-05	0.0001266	1.9	38.19
	High	[R].LWLHEAER.[V]		0.0686384	0.00408272	1	4	2	A2A520	A2A520 [2680-2687]		0	1053.55		No Quan Values	High	High	0.002072	0.02269	1.97
	High	[K].LYEEVSSCENTK.[V]	1xCarbamidomethyl [C8]	3.61986e-05	4.17952e-05	1	4	1	A2A520	A2A520 [1042-1053]		0	1458.64	1.39671e+06		High	High	1.625e-05	1.196e-06	2.2	18.02
	High	[K].IYLTIER.[R]		0.0281224	0.00140654	1	4	4	A2A520	A2A520 [3001-3007]		0	907.525	339586705		High	High	0.0006594	0.007622	0.95	34.94
	High	[K].LYQNLLAK.[K]		0.00632785	0.00018204	1	4	2	A2A520	A2A520 [3023-3030]		0	962.567	21093157		High	High	5.705e-05	0.001134	2.8	31.49
	High	[K].MDLATQYIK.[S]		0.135791	0.00868705	1	4	1	A2A520	A2A520 [2835-2843]		0	1082.56		No Quan Values	High	High	0.004642	0.0507	1.24
	High	[K].NFLIFGHAPTPEELDTK.[T]		4.46595e-08	4.17952e-05	1	4	2	A2A520	A2A520 [1001-1017]		0	1928.98	1.7262e+06		High	High	1.625e-05	1.632e-10	3.9	50.16
	High	[K].NFLIFGHAPTPEELDTKTDDTIPK.[T]		3.06008e-08	4.17952e-05	1	4	1	A2A520	A2A520 [1001-1024]		1	2699.36	2.72153e+06		High	High	1.625e-05	9.924e-11	5.24	49.23
	High	[R].NYGPPGTK.[K]		0.0145277	0.000701718	1	4	1	A2A520	A2A520 [2505-2512]		0	833.415	1.75077e+06		High	High	0.0003243	0.003333	2.03	13.07
	High	[K].QNVEGITQAMQEWSANPLFER.[K]	1xOxidation [M10]	2.73726e-06	4.17952e-05	1	4	1	A2A520	A2A520 [784-804]		0	2464.16	577402		High	High	1.625e-05	3.872e-08	2.17	52.6
	High	[K].QSIVELK.[L]		0.0336234	0.00171214	1	4	1	A2A520	A2A520 [2091-2097]		0	816.483	25004896		High	High	0.0007751	0.009542	2.1	24.48
	High	[K].QTLLNTIK.[R]		0.0105925	0.000538616	1	4	1	A2A520	A2A520 [1068-1075]		0	930.562	3.03259e+06		High	High	0.0001633	0.002209	2.55	31.62
	High	[R].QVATDSMFEPLKQTIELLK.[S]		3.76329e-08	4.17952e-05	1	4	3	A2A520	A2A520 [1133-1151]		1	2191.17	66364.9		High	High	1.625e-05	1.301e-10	4.02	63.98
	High	[K].RKPVAVDLDPK.[A]		0.00196125	4.17952e-05	1	4	2	A2A520	A2A520 [2147-2157]		1	1237.73	1.7543e+06		High	High	1.625e-05	0.0002414	3.23	17.47
	High	[R].SAPLVIQR.[L]		0.128486	0.008274	1	4	2	A2A520	A2A520 [2613-2620]		0	883.536	1.8661e+07		High	High	0.00447	0.04743	1.96	23.73
	High	[K].SELEAIDVK.[L]		0.000261026	4.17952e-05	1	4	6	A2A520	A2A520 [738-746]		0	1003.53	2.27602e+07		High	High	1.625e-05	1.65e-05	2.25	29.07
	High	[K].SLGIADTR.[E]		0.0677392	0.00404843	1	4	1	A2A520	A2A520 [2900-2907]		0	832.452	4099040		High	High	0.002031	0.02229	1.87	19.66
	High	[K].SVLVVAGSLK.[R]		0.0123639	0.000623536	1	7	2	A2A520	A2A520 [2023-2032]		0	972.609	1.09735e+07		High	High	0.000213	0.002701	2.73	35.88
	High	[K].TAIEFLK.[L]		0.0222292	0.00109798	1	4	7	A2A520	A2A520 [430-436]		0	821.477	3.29549e+07		High	High	0.000505	0.005715	2.05	36.58
	High	[R].TELPENLK.[SA]		0.0104445	0.000498752	2	9	3	D3Z667; A2A520	D3Z667 [1948-1955]; A2A520 [1954-1961]		0	943.509	2.28792e+07	Shared	High	High	0.0001633	0.002177	1.75	23.17
	High	[K].TFLEQIK.[L]		0.0536751	0.00318596	1	4	2	A2A520	A2A520 [3016-3022]		0	878.498	8.96584e+06		High	High	0.001512	0.01689	1.73	33.22
	High	[K].TLDITWTTMEFEHELHPR.[T]		0.00277901	4.17952e-05	1	4	1	A2A520	A2A520 [1413-1430]		0	2256.08	1777999		High	High	1.625e-05	0.0003812	1.67	53.85
	High	[K].TPNVVEATNKPDLYNKLENLK.[M]		2.57996e-13	4.17952e-05	1	4	2	A2A520	A2A520 [1534-1554]		1	2400.28		No Quan Values	High	High	1.625e-05	6.305e-16	5.09
	High	[K].TPPTLAQFQQQIDSYEK.[L]		6.44576e-11	4.17952e-05	1	4	3	A2A520	A2A520 [1025-1041]		0	1993.99	4.04806e+06		High	High	1.625e-05	2.753e-14	5.69	50.9
	High	[K].TPYVVVAFQECER.[M]	1xCarbamidomethyl [C11]	0.000822567	4.17952e-05	1	4	1	A2A520	A2A520 [4222-4234]		0	1597.77	498385		High	High	1.625e-05	7.606e-05	2.75	44.06
	High	[R].TVLEMQPK.[E]	1xOxidation [M5]	0.00994225	0.000362546	1	4	2	A2A520	A2A520 [4171-4178]		0	961.502	9.66174e+06		High	High	0.0001236	0.002035	1.56	14.36
	High	[R].TYLSPDEVLK.[G]		0.000171377	4.17952e-05	1	4	3	A2A520	A2A520 [348-357]		0	1164.61	7.94808e+06		High	High	1.625e-05	9.438e-06	1.51	38.76
	High	[K].VAEEYQDSFER.[Y]		2.166e-05	4.17952e-05	1	4	2	A2A520	A2A520 [976-986]		0	1372.6	14564139		High	High	1.625e-05	6.046e-07	3.65	23.98
	High	[K].VDTFLDSLK.[K]		0.0170625	0.000777723	1	4	2	A2A520	A2A520 [3191-3199]		0	1037.55		No Quan Values	High	High	0.000356	0.004078	1.56
	High	[R].VEFEFWDAR.[L]		0.000458481	4.17952e-05	1	4	3	A2A520	A2A520 [223-231]		0	1198.55	5.3351e+06		High	High	1.625e-05	3.506e-05	2.99	51.01
	High	[R].VFISAEPAPTAETHIIPQGILENAIK.[I]		1.96743e-13	4.17952e-05	1	4	2	A2A520	A2A520 [3961-3986]		0	2759.5	15486960		High	High	1.625e-05	6.305e-16	5.73	57.04
	High	[K].VILCFSPVGSVLR.[V]	1xCarbamidomethyl [C4]	6.75434e-08	4.17952e-05	1	4	3	A2A520	A2A520 [2924-2936]		0	1446.81	1.73735e+06		High	High	1.625e-05	2.826e-10	3.66	57.51
	High	[K].VLSTICFIWATSEHYNTPSR.[V]	1xCarbamidomethyl [C6]	3.07791e-09	4.17952e-05	1	4	1	A2A520	A2A520 [311-330]		0	2382.15		No Quan Values	High	High	1.625e-05	4.692e-12	3.47
	High	[K].VLTLASNER.[IV]		0.00221342	4.17952e-05	1	7	2	A2A520	A2A520 [2221-2229]		0	1002.56	36264703		High	High	1.625e-05	0.0002839	2.52	23.28
	High	[K].VPNFELDPDIPLQASLVHTTETIR.[I]		7.31913e-12	4.17952e-05	1	4	1	A2A520	A2A520 [2410-2433]		0	2705.41		No Quan Values	High	High	1.625e-05	1.818e-15	6.23
	High	[K].VPWDDLR.[Y]		0.0723465	0.00431424	1	4	1	A2A520	A2A520 [4073-4079]		0	900.457		No Quan Values	High	High	0.002252	0.02412	2.11
	High	[R].VQTIEDLYK.[T]		0.00165327	4.17952e-05	1	4	4	A2A520	A2A520 [421-429]		0	1108.59	2.82499e+07		High	High	1.625e-05	0.0001926	2.99	33.47
	High	[K].VSATFLPTAIK.[F]		0.0181682	0.000905229	1	4	2	A2A520	A2A520 [2636-2646]		0	1147.67		No Quan Values	High	High	0.0003921	0.004407	1.72
	High	[K].VVQLEELLQVR.[H]		0.000858501	4.17952e-05	1	4	1	A2A520	A2A520 [2108-2118]		0	1325.78	2952503		High	High	1.625e-05	8.023e-05	3.91	55.94
	High	[R].VVSEDIVK.[Q]		0.00907199	0.000271186	1	4	5	A2A520	A2A520 [130-137]		0	888.504	1.30867e+07		High	High	8.309e-05	0.001811	2.16	21.21
	High	[R].WAESVENFK.[S]		0.00530137	0.00018204	1	4	2	A2A520	A2A520 [3335-3343]		0	1109.53		No Quan Values	High	High	5.705e-05	0.0008987	1.4
	High	[R].WDTQTGVIAEAR.[L]		3.69336e-06	4.17952e-05	1	4	3	A2A520	A2A520 [4381-4392]		0	1346.67	14579426		High	High	1.625e-05	5.807e-08	3.74	31.83
	High	[R].WLGILDK.[K]		0.0418222	0.0021174	1	4	4	A2A520	A2A520 [3940-3946]		0	844.493	2.13635e+07		High	High	0.0009961	0.01252	2.39	45.07
	High	[R].WPLIVDAQLQGIK.[W]		3.67187e-05	4.17952e-05	1	4	2	A2A520	A2A520 [3435-3447]		0	1480.85	1.07447e+06		High	High	1.625e-05	1.226e-06	4.16	57.12
	High	[R].WSFLFK.[R]		0.0444523	0.00242178	1	4	4	A2A520	A2A520 [1077-1082]		0	827.445	6.48597e+06		High	High	0.001159	0.01351	1.32	52.48
	High	[K].WSLELQER.[L]		0.00739281	0.00018204	1	4	2	A2A520	A2A520 [588-595]		0	1060.54	1.03185e+07		High	High	5.705e-05	0.001386	2.41	39.19
	High	[R].YFIDLLMEK.[A]		0.00226116	4.17952e-05	1	4	1	A2A520	A2A520 [2436-2444]		0	1171.61	2.43541e+06		High	High	1.625e-05	0.0002902	2.4	58.05
	High	[R].YFIDLLMEK.[A]	1xOxidation [M7]	0.0558735	0.00336168	1	4	1	A2A520	A2A520 [2436-2444]		0	1187.6	835911		High	High	0.001592	0.01779	2.32	53.26
	High	[K].YFNPHYKPEMQAQCTLINFLVTR.[D]	1xCarbamidomethyl [C14]	1.1384e-06	4.17952e-05	1	4	1	A2A520	A2A520 [3530-3552]		0	2870.41	513911		High	High	1.625e-05	1.21e-08	2.68	55.6
	High	[K].YGSDLQAIR.[L]		0.000723532	4.17952e-05	1	4	2	A2A520	A2A520 [3453-3461]		0	1022.53	24009952		High	High	1.625e-05	6.413e-05	2.89	24.09
	High	[R].YLFGEIMYGGHITDDWDR.[R]		4.98341e-06	4.17952e-05	1	6	1	A2A520	A2A520 [4080-4097]		0	2187.98		No Quan Values	High	High	1.625e-05	8.583e-08	2.64
	High	[K].YLNFQQQK.[E]		0.00480065	0.00018204	1	4	2	A2A520	A2A520 [684-691]		0	1068.55	19944541		High	High	5.705e-05	0.0007834	2.63	23.14
	High	[R].YLNNHVINSLADLESFMNITR.[T]		6.25291e-07	4.17952e-05	1	4	1	A2A520	A2A520 [1084-1104]		0	2464.23		No Quan Values	High	High	1.625e-05	5.481e-09	4.42
	High	[K].YLPTCLDK.[L]	1xCarbamidomethyl [C5]	0.018042	0.000905229	1	4	1	A2A520	A2A520 [2295-2302]		0	1009.5	3031199		High	High	0.0003921	0.004375	1.22	26.93
	High	[R].YNYTTPK.[ST]		0.0700079	0.00422154	1	6	1	A2A520	A2A520 [3009-3015]		0	886.431	1.58754e+06		High	High	0.002152	0.02323	1.87	15.18
	High	[R].YSVMLEMFNTELDNAK.[L]		0.000199065	4.17952e-05	1	4	1	A2A520	A2A520 [542-557]		0	1904.88	370737		High	High	1.625e-05	1.156e-05	3.26	60.16
	High	[K].YSYEYLGNTPR.[L]		2.29319e-05	4.17952e-05	1	4	3	A2A520	A2A520 [1806-1816]		0	1362.63	9384694		High	High	1.625e-05	6.541e-07	3.17	31.01
High	None	E9Q7P0	Dynein, axonemal, heavy chain 17 OS=Mus musculus OX=10090 GN=Dnah17 PE=1 SV=1	0	701.804	29	113	240	110	4453	508.7	5.67	637.7	113	0	0	1.35254e+09	High	1
	Confidence	Annotated Sequence	Modifications	Qvality PEP	Qvality q-value	# Protein Groups	# Proteins	# PSMs	Master Protein Accessions	Positions in Master Proteins	Modifications in Master Proteins	# Missed Cleavages	Theo. MH+ [Da]	Abundance: F6: Sample	Quan Info	Found in Sample: [S6] F6: Sample	Confidence (by Search Engine): Sequest HT	Percolator q-Value (by Search Engine): Sequest HT	Percolator PEP (by Search Engine): Sequest HT	XCorr (by Search Engine): Sequest HT	Top Apex RT [min]
	High	[K].AEPALLAAQEALDTLNK.[N]		3.53396e-07	4.17952e-05	1	4	1	A2A520	A2A520 [3126-3142]		0	1767.95	3.42072e+06		High	High	1.625e-05	2.554e-09	5.02	60.62
	High	[K].AEPALLAAQEALDTLNKNNLTELK.[S]		2.83438e-12	4.17952e-05	1	4	2	A2A520	A2A520 [3126-3149]		1	2580.39	3.73825e+06		High	High	1.625e-05	6.558e-16	6.27	62.99
	High	[K].AFKPYQGNPTFDPEFIR.[S]		2.5569e-09	4.17952e-05	1	4	2	A2A520	A2A520 [3213-3229]		0	2027	1.1071e+07		High	High	1.625e-05	3.663e-12	5.11	44.56
	High	[K].AFNVVFEK.[A]		0.00713616	0.00018204	1	4	2	A2A520	A2A520 [3678-3685]		0	953.509	3.10058e+07		High	High	5.705e-05	0.001329	2.6	39.05
	High	[K].AGVVSPVDFLQHQSWGGIK.[A]		8.32183e-12	4.17952e-05	1	4	2	A2A520	A2A520 [3757-3775]		0	2025.06	1175622		High	High	1.625e-05	2.087e-15	4.76	56.06
	High	[K].ALAEYLETKR.[LV]		2.15061e-05	4.17952e-05	1	5	2	A2A520	A2A520 [1563-1572]		1	1193.65	4.12456e+06		High	High	1.625e-05	6.027e-07	3.12	26.64
	High	[K].ANLIILFDK.[Y]		0.000588416	4.17952e-05	1	4	2	A2A520	A2A520 [2286-2294]		0	1046.62	9.61652e+06		High	High	1.625e-05	4.862e-05	3.12	53.77
	High	[K].AVLDDILEK.[I]		0.00413637	0.000142124	1	4	3	A2A520	A2A520 [4196-4204]		0	1015.57	1.36233e+07		High	High	4.59e-05	0.0006436	2.27	42.56
	High	[R].AVSELQNPAIR.[D]		2.84035e-05	4.17952e-05	1	4	2	A2A520	A2A520 [1346-1356]		0	1197.66	12100565		High	High	1.625e-05	8.726e-07	3.48	26.27
	High	[K].AVTCDELFGIINPATR.[E]	1xCarbamidomethyl [C4]	9.31069e-08	4.17952e-05	1	4	2	A2A520	A2A520 [2158-2173]		0	1776.89	3.04612e+06		High	High	1.625e-05	4.329e-10	4.62	55.74
	High	[R].DGLEDQLLAAVVAK.[E]		1.52309e-07	4.17952e-05	1	4	3	A2A520	A2A520 [3553-3566]		0	1441.79	1.40941e+07		High	High	1.625e-05	8.365e-10	4.57	59.97
	High	[K].DLTPVMPVIFIK.[A]		0.00650947	0.00018204	1	4	1	A2A520	A2A520 [4395-4406]		0	1372.79	106898		High	High	5.705e-05	0.001169	1.98	65.4
	High	[R].DPFTSLIQVNFSK.[A]		1.60319e-06	4.17952e-05	1	4	1	A2A520	A2A520 [661-673]		0	1495.78	3.07708e+06		High	High	1.625e-05	1.915e-08	4.14	60.59
	High	[K].DRPPVPWEFPSSLAFSR.[M]		1.05304e-11	4.17952e-05	1	4	3	A2A520	A2A520 [397-413]		0	1988	2.63949e+06		High	High	1.625e-05	2.68e-15	5.13	58.38
	High	[K].DSAQALLDGLHPLPR.[V]		2.04967e-09	4.17952e-05	1	4	2	A2A520	A2A520 [208-222]		0	1602.86	9.24077e+06		High	High	1.625e-05	2.741e-12	3.46	46.96
	High	[K].DVEFPLIK.[S]		0.0158003	0.000740622	1	4	2	A2A520	A2A520 [730-737]		0	960.54	9.43072e+06		High	High	0.0003342	0.003716	2.18	48.97
	High	[K].EALLDLDGR.[V]		0.00183957	4.17952e-05	1	4	4	A2A520	A2A520 [810-818]		0	1001.53	2.12011e+07		High	High	1.625e-05	0.0002223	2.62	37.87
	High	[R].EEVSSLVIGAMK.[V]		0.000439282	4.17952e-05	1	4	1	A2A520	A2A520 [964-975]		0	1262.67		No Quan Values	High	High	1.625e-05	3.313e-05	2.22
	High	[K].EGDYDGLVEVMGHLMK.[V]		0.0879489	0.00543619	1	4	1	A2A520	A2A520 [1113-1128]		0	1792.82	88823.9		High	High	0.002993	0.03037	1.54	59.88
	High	[K].ELEDSLLAR.[L]		0.00221342	4.17952e-05	1	4	2	A2A520	A2A520 [3591-3599]		0	1045.55	28140069		High	High	1.625e-05	0.0002829	2.43	34.26
	High	[K].ELNLGLK.[G]		0.0343211	0.00174996	1	4	3	A2A520	A2A520 [4248-4254]		0	786.472	8.0572e+06		High	High	0.0008194	0.009829	1.24	32.51
	High	[K].ELNPVELDFLLR.[F]		1.18974e-05	4.17952e-05	1	4	3	A2A520	A2A520 [3741-3752]		0	1457.8	7.43401e+06		High	High	1.625e-05	2.748e-07	3.03	63.93
	High	[R].EMLYNLQNR.[I]	1xOxidation [M2]	0.130883	0.00847017	1	4	1	A2A520	A2A520 [770-778]		0	1196.57		No Quan Values	High	High	0.004542	0.04841	1.07
	High	[K].ERPDLEQLK.[A]		0.000744456	4.17952e-05	1	4	2	A2A520	A2A520 [3567-3575]		0	1127.61	7.27711e+06		High	High	1.625e-05	6.659e-05	3.09	20.18
	High	[K].EVTSWQQK.[L]		0.0118537	0.000580782	1	4	1	A2A520	A2A520 [1468-1475]		0	1005.5	2.69914e+06		High	High	0.0001869	0.002555	1.74	16.35
	High	[K].FGAQGWNR.[S]		0.01317	0.000661247	1	4	2	A2A520	A2A520 [4040-4047]		0	935.448	9585734		High	High	0.0002902	0.002939	2.84	22.77
	High	[K].FHYIFNLR.[D]		0.00755117	0.000227142	3	9	3	D3YYQ8; A2A520; Q91XQ0	D3YYQ8 [2770-2777]; A2A520 [2647-2654]; Q91XQ0 [2895-2902]		0	1109.59	15761659	Shared	High	High	5.705e-05	0.001424	2.2	41.57
	High	[K].FLPWTDKVPNFELDPDIPLQASLVHTTETIR.[I]		2.11568e-12	4.17952e-05	1	4	1	A2A520	A2A520 [2403-2433]		1	3592.87	2.75898e+06		High	High	1.625e-05	6.305e-16	5.63	64.6
	High	[K].FWIPYINK.[L]		0.00526394	0.00018204	1	4	2	A2A520	A2A520 [3378-3385]		0	1080.59	1.29004e+07		High	High	5.705e-05	0.0008917	2.4	54.17
	High	[R].GNALLVGVGGSGK.[Q]		6.62882e-06	4.17952e-05	1	7	2	A2A520	A2A520 [2792-2804]		0	1128.64	3412611		High	High	1.625e-05	1.259e-07	3.62	32.34
	High	[R].GPTYVWTFNLK.[T]		7.93286e-05	4.17952e-05	1	6	2	A2A520	A2A520 [4430-4440]		0	1325.69	1.0679e+07		High	High	1.625e-05	3.398e-06	3.82	53.01
	High	[K].GYAIPDLK.[M]		0.109253	0.00714132	1	4	1	A2A520	A2A520 [2827-2834]		0	876.483	4400635		High	High	0.003904	0.03904	2.05	35.37
	High	[K].HIEHPVMSSMEAK.[L]	2xOxidation [M7; M10]	2.03133e-05	4.17952e-05	1	4	1	A2A520	A2A520 [605-617]		0	1527.69	312321		High	High	1.625e-05	5.551e-07	2.96	9.62
	High	[R].HSVFVIGNAGSGK.[S]		5.33069e-09	4.17952e-05	1	4	4	A2A520	A2A520 [2119-2131]		0	1272.67	29369108		High	High	1.625e-05	9.703e-12	5.09	26.84
	High	[K].IAELNANLSNLTSAFEK.[A]		2.05238e-08	4.17952e-05	1	4	1	A2A520	A2A520 [3283-3299]		0	1834.95	884235		High	High	1.625e-05	5.829e-11	5.19	56.54
	High	[K].LAVQETELK.[Q]		0.00136411	4.17952e-05	1	4	3	A2A520	A2A520 [3063-3071]		0	1030.58	2.59793e+07		High	High	1.625e-05	0.0001492	2.33	23.84
	High	[R].IDYLETVSSVLLK.[F]		5.53154e-08	4.17952e-05	1	4	4	A2A520	A2A520 [6-18]		0	1479.83	9.11301e+06		High	High	1.625e-05	2.168e-10	4.24	63.84
	High	[R].LEEGYENAIK.[D]		0.000580087	4.17952e-05	1	4	1	A2A520	A2A520 [1712-1721]		0	1165.57	6332646		High	High	1.625e-05	4.788e-05	2.48	23.18
	High	[K].LFSENETFR.[K]		0.00142366	4.17952e-05	1	4	3	A2A520	A2A520 [700-708]		0	1142.55	6.93359e+06		High	High	1.625e-05	0.0001582	2.14	31.12
	High	[K].IGDKEVEYHPSFR.[L]		1.13389e-09	4.17952e-05	1	4	3	A2A520	A2A520 [3511-3523]		1	1576.78	1.22443e+07		High	High	1.625e-05	1.24e-12	5.06	22.53
	High	[K].LHNVSLGQGQEVVAENALDVAAEK.[G]		1.31192e-15	4.17952e-05	1	4	1	A2A520	A2A520 [3902-3925]		0	2491.28	1.79001e+06		High	High	1.625e-05	6.305e-16	6.96	43.9
	High	[R].LKDLTPVMPVIFIK.[A]		1.35273e-05	4.17952e-05	1	4	2	A2A520	A2A520 [4393-4406]		1	1613.97	3.00049e+06		High	High	1.625e-05	3.233e-07	4.35	57.56
	High	[R].LKDLTPVMPVIFIK.[A]	1xOxidation [M8]	1.46973e-07	4.17952e-05	1	4	1	A2A520	A2A520 [4393-4406]		1	1629.96	1.70862e+06		High	High	1.625e-05	7.952e-10	4.63	50.45
	High	[K].LIQVVGVETEK.[V]		5.02556e-05	4.17952e-05	1	4	3	A2A520	A2A520 [3080-3090]		0	1214.7	1.29402e+07		High	High	1.625e-05	1.852e-06	2.77	34.04
	High	[K].IMTICTIDVHAR.[D]	1xCarbamidomethyl [C5]	8.32845e-06	4.17952e-05	1	5	1	A2A520	A2A520 [1750-1761]		0	1429.73	2.88572e+06		High	High	1.625e-05	1.709e-07	2.85	35.58
	High	[K].INPIYQFSLK.[A]		0.000386373	4.17952e-05	1	4	2	A2A520	A2A520 [3668-3677]		0	1222.68	9.93319e+06		High	High	1.625e-05	2.791e-05	2.33	48.12
	High	[K].LPSQGTIFDYYIDPETK.[K]		1.04363e-07	4.17952e-05	1	4	2	A2A520	A2A520 [2385-2401]		0	1986.97	1.61573e+06		High	High	1.625e-05	5.076e-10	3.79	55.27
	High	[K].LPSQGTIFDYYIDPETKK.[F]		4.9663e-14	4.17952e-05	1	4	3	A2A520	A2A520 [2385-2402]		1	2115.06	6.35839e+06		High	High	1.625e-05	6.305e-16	5.17	49.65
	High	[K].LQAEDSFVLK.[V]		0.000264775	4.17952e-05	1	4	1	A2A520	A2A520 [2098-2107]		0	1149.62	4440766		High	High	1.625e-05	1.685e-05	2.25	37.44
	High	[R].IQAMVVENAELFR.[A]		0.00101138	4.17952e-05	1	4	1	A2A520	A2A520 [836-848]		0	1519.79	678921		High	High	1.625e-05	9.971e-05	2.07	48.12
	High	[R].LSAASGNFLGDTALVENLETTK.[H]		5.19718e-12	4.17952e-05	1	4	3	A2A520	A2A520 [3600-3621]		0	2251.15	1.00349e+07		High	High	1.625e-05	1.257e-15	6.71	56.14
	High	[R].LSSHLVTAALALHQK.[V]		1.04501e-06	4.17952e-05	1	4	2	A2A520	A2A520 [2621-2635]		0	1588.92	8414878		High	High	1.625e-05	1.075e-08	4.74	33.7
	High	[K].IVEILEK.[KA]		0.0398798	0.00196612	1	6	3	A2A520	A2A520 [250-256]		0	843.519	2.52745e+07		High	High	0.0009435	0.01182	2.28	30.02
	High	[K].LVESEAPEK.[E]		0.00463346	0.00018204	1	4	2	A2A520	A2A520 [3800-3808]		0	1001.51	5.53918e+06		High	High	5.705e-05	0.0007492	2.31	12.66
	High	[K].LVESEAPEKEIFPK.[E]		0.000268578	4.17952e-05	1	4	2	A2A520	A2A520 [3800-3813]		1	1615.86	3.13046e+06		High	High	1.625e-05	1.727e-05	1.86	32.62
	High	[R].LVFEISHLR.[T]		2.10508e-05	4.17952e-05	1	4	2	A2A520	A2A520 [2238-2246]		0	1113.64	1.04082e+07		High	High	1.625e-05	5.835e-07	2.52	39.63
	High	[R].LVGGLASENVR.[W]		0.000344715	4.17952e-05	1	4	1	A2A520	A2A520 [3324-3334]		0	1114.62	10086194		High	High	1.625e-05	2.402e-05	3.01	26.04
	High	[K].IVLKELEDSLLAR.[L]		1.30362e-06	4.17952e-05	1	4	2	A2A520	A2A520 [3587-3599]		1	1498.88	2.82098e+06		High	High	1.625e-05	1.451e-08	4.05	51.85
	High	[R-].LVITPLTDR.[CI]		0.00120855	4.17952e-05	10	23	6	E9Q0T8; D3YYQ8; E9Q0B6; E9Q8T7; D3Z667; A2A520; A0A087WR13; A0A140LIN9; Q3V0Q1; Q91XQ0	E9Q0T8 [1301-1309]; D3YYQ8 [1925-1933]; E9Q0B6 [1440-1448]; E9Q8T7 [1539-1547]; D3Z667 [1811-1819]; A2A520 [1817-1825]; A0A087WR13 [1301-1309]; A0A140LIN9 [1358-1366]; Q3V0Q1 [1224-1232]; Q91XQ0 [2060-2068]		0	1027.61	9.68469e+07	Shared	High	High	1.625e-05	0.0001266	1.9	38.19
	High	[R].LWLHEAER.[V]		0.0686384	0.00408272	1	4	2	A2A520	A2A520 [2680-2687]		0	1053.55		No Quan Values	High	High	0.002072	0.02269	1.97
	High	[K].LYEEVSSCENTK.[V]	1xCarbamidomethyl [C8]	3.61986e-05	4.17952e-05	1	4	1	A2A520	A2A520 [1042-1053]		0	1458.64	1.39671e+06		High	High	1.625e-05	1.196e-06	2.2	18.02
	High	[K].IYLTIER.[R]		0.0281224	0.00140654	1	4	4	A2A520	A2A520 [3001-3007]		0	907.525	339586705		High	High	0.0006594	0.007622	0.95	34.94
	High	[K].LYQNLLAK.[K]		0.00632785	0.00018204	1	4	2	A2A520	A2A520 [3023-3030]		0	962.567	21093157		High	High	5.705e-05	0.001134	2.8	31.49
	High	[K].MDLATQYIK.[S]		0.135791	0.00868705	1	4	1	A2A520	A2A520 [2835-2843]		0	1082.56		No Quan Values	High	High	0.004642	0.0507	1.24
	High	[K].NFLIFGHAPTPEELDTK.[T]		4.46595e-08	4.17952e-05	1	4	2	A2A520	A2A520 [1001-1017]		0	1928.98	1.7262e+06		High	High	1.625e-05	1.632e-10	3.9	50.16
	High	[K].NFLIFGHAPTPEELDTKTDDTIPK.[T]		3.06008e-08	4.17952e-05	1	4	1	A2A520	A2A520 [1001-1024]		1	2699.36	2.72153e+06		High	High	1.625e-05	9.924e-11	5.24	49.23
	High	[R].NYGPPGTK.[K]		0.0145277	0.000701718	1	4	1	A2A520	A2A520 [2505-2512]		0	833.415	1.75077e+06		High	High	0.0003243	0.003333	2.03	13.07
	High	[K].QNVEGITQAMQEWSANPLFER.[K]	1xOxidation [M10]	2.73726e-06	4.17952e-05	1	4	1	A2A520	A2A520 [784-804]		0	2464.16	577402		High	High	1.625e-05	3.872e-08	2.17	52.6
	High	[K].QSIVELK.[L]		0.0336234	0.00171214	1	4	1	A2A520	A2A520 [2091-2097]		0	816.483	25004896		High	High	0.0007751	0.009542	2.1	24.48
	High	[K].QTLLNTIK.[R]		0.0105925	0.000538616	1	4	1	A2A520	A2A520 [1068-1075]		0	930.562	3.03259e+06		High	High	0.0001633	0.002209	2.55	31.62
	High	[R].QVATDSMFEPLKQTIELLK.[S]		3.76329e-08	4.17952e-05	1	4	3	A2A520	A2A520 [1133-1151]		1	2191.17	66364.9		High	High	1.625e-05	1.301e-10	4.02	63.98
	High	[K].RKPVAVDLDPK.[A]		0.00196125	4.17952e-05	1	4	2	A2A520	A2A520 [2147-2157]		1	1237.73	1.7543e+06		High	High	1.625e-05	0.0002414	3.23	17.47
	High	[R].SAPLVIQR.[L]		0.128486	0.008274	1	4	2	A2A520	A2A520 [2613-2620]		0	883.536	1.8661e+07		High	High	0.00447	0.04743	1.96	23.73
	High	[K].SELEAIDVK.[L]		0.000261026	4.17952e-05	1	4	6	A2A520	A2A520 [738-746]		0	1003.53	2.27602e+07		High	High	1.625e-05	1.65e-05	2.25	29.07
	High	[K].SLGIADTR.[E]		0.0677392	0.00404843	1	4	1	A2A520	A2A520 [2900-2907]		0	832.452	4099040		High	High	0.002031	0.02229	1.87	19.66
	High	[K].SVLVVAGSLK.[R]		0.0123639	0.000623536	1	7	2	A2A520	A2A520 [2023-2032]		0	972.609	1.09735e+07		High	High	0.000213	0.002701	2.73	35.88
	High	[K].TAIEFLK.[L]		0.0222292	0.00109798	1	4	7	A2A520	A2A520 [430-436]		0	821.477	3.29549e+07		High	High	0.000505	0.005715	2.05	36.58
	High	[R].TELPENLK.[SA]		0.0104445	0.000498752	2	9	3	D3Z667; A2A520	D3Z667 [1948-1955]; A2A520 [1954-1961]		0	943.509	2.28792e+07	Shared	High	High	0.0001633	0.002177	1.75	23.17
	High	[K].TFLEQIK.[L]		0.0536751	0.00318596	1	4	2	A2A520	A2A520 [3016-3022]		0	878.498	8.96584e+06		High	High	0.001512	0.01689	1.73	33.22
	High	[K].TLDITWTTMEFEHELHPR.[T]		0.00277901	4.17952e-05	1	4	1	A2A520	A2A520 [1413-1430]		0	2256.08	1777999		High	High	1.625e-05	0.0003812	1.67	53.85
	High	[K].TPNVVEATNKPDLYNKLENLK.[M]		2.57996e-13	4.17952e-05	1	4	2	A2A520	A2A520 [1534-1554]		1	2400.28		No Quan Values	High	High	1.625e-05	6.305e-16	5.09
	High	[K].TPPTLAQFQQQIDSYEK.[L]		6.44576e-11	4.17952e-05	1	4	3	A2A520	A2A520 [1025-1041]		0	1993.99	4.04806e+06		High	High	1.625e-05	2.753e-14	5.69	50.9
	High	[K].TPYVVVAFQECER.[M]	1xCarbamidomethyl [C11]	0.000822567	4.17952e-05	1	4	1	A2A520	A2A520 [4222-4234]		0	1597.77	498385		High	High	1.625e-05	7.606e-05	2.75	44.06
	High	[R].TVLEMQPK.[E]	1xOxidation [M5]	0.00994225	0.000362546	1	4	2	A2A520	A2A520 [4171-4178]		0	961.502	9.66174e+06		High	High	0.0001236	0.002035	1.56	14.36
	High	[R].TYLSPDEVLK.[G]		0.000171377	4.17952e-05	1	4	3	A2A520	A2A520 [348-357]		0	1164.61	7.94808e+06		High	High	1.625e-05	9.438e-06	1.51	38.76
	High	[K].VAEEYQDSFER.[Y]		2.166e-05	4.17952e-05	1	4	2	A2A520	A2A520 [976-986]		0	1372.6	14564139		High	High	1.625e-05	6.046e-07	3.65	23.98
	High	[K].VDTFLDSLK.[K]		0.0170625	0.000777723	1	4	2	A2A520	A2A520 [3191-3199]		0	1037.55		No Quan Values	High	High	0.000356	0.004078	1.56
	High	[R].VEFEFWDAR.[L]		0.000458481	4.17952e-05	1	4	3	A2A520	A2A520 [223-231]		0	1198.55	5.3351e+06		High	High	1.625e-05	3.506e-05	2.99	51.01
	High	[R].VFISAEPAPTAETHIIPQGILENAIK.[I]		1.96743e-13	4.17952e-05	1	4	2	A2A520	A2A520 [3961-3986]		0	2759.5	15486960		High	High	1.625e-05	6.305e-16	5.73	57.04
	High	[K].VILCFSPVGSVLR.[V]	1xCarbamidomethyl [C4]	6.75434e-08	4.17952e-05	1	4	3	A2A520	A2A520 [2924-2936]		0	1446.81	1.73735e+06		High	High	1.625e-05	2.826e-10	3.66	57.51
	High	[K].VLSTICFIWATSEHYNTPSR.[V]	1xCarbamidomethyl [C6]	3.07791e-09	4.17952e-05	1	4	1	A2A520	A2A520 [311-330]		0	2382.15		No Quan Values	High	High	1.625e-05	4.692e-12	3.47
	High	[K].VLTLASNER.[IV]		0.00221342	4.17952e-05	1	7	2	A2A520	A2A520 [2221-2229]		0	1002.56	36264703		High	High	1.625e-05	0.0002839	2.52	23.28
	High	[K].VPNFELDPDIPLQASLVHTTETIR.[I]		7.31913e-12	4.17952e-05	1	4	1	A2A520	A2A520 [2410-2433]		0	2705.41		No Quan Values	High	High	1.625e-05	1.818e-15	6.23
	High	[K].VPWDDLR.[Y]		0.0723465	0.00431424	1	4	1	A2A520	A2A520 [4073-4079]		0	900.457		No Quan Values	High	High	0.002252	0.02412	2.11
	High	[R].VQTIEDLYK.[T]		0.00165327	4.17952e-05	1	4	4	A2A520	A2A520 [421-429]		0	1108.59	2.82499e+07		High	High	1.625e-05	0.0001926	2.99	33.47
	High	[K].VSATFLPTAIK.[F]		0.0181682	0.000905229	1	4	2	A2A520	A2A520 [2636-2646]		0	1147.67		No Quan Values	High	High	0.0003921	0.004407	1.72
	High	[K].VVQLEELLQVR.[H]		0.000858501	4.17952e-05	1	4	1	A2A520	A2A520 [2108-2118]		0	1325.78	2952503		High	High	1.625e-05	8.023e-05	3.91	55.94
	High	[R].VVSEDIVK.[Q]		0.00907199	0.000271186	1	4	5	A2A520	A2A520 [130-137]		0	888.504	1.30867e+07		High	High	8.309e-05	0.001811	2.16	21.21
	High	[R].WAESVENFK.[S]		0.00530137	0.00018204	1	4	2	A2A520	A2A520 [3335-3343]		0	1109.53		No Quan Values	High	High	5.705e-05	0.0008987	1.4
	High	[R].WDTQTGVIAEAR.[L]		3.69336e-06	4.17952e-05	1	4	3	A2A520	A2A520 [4381-4392]		0	1346.67	14579426		High	High	1.625e-05	5.807e-08	3.74	31.83
	High	[R].WLGILDK.[K]		0.0418222	0.0021174	1	4	4	A2A520	A2A520 [3940-3946]		0	844.493	2.13635e+07		High	High	0.0009961	0.01252	2.39	45.07
	High	[R].WPLIVDAQLQGIK.[W]		3.67187e-05	4.17952e-05	1	4	2	A2A520	A2A520 [3435-3447]		0	1480.85	1.07447e+06		High	High	1.625e-05	1.226e-06	4.16	57.12
	High	[R].WSFLFK.[R]		0.0444523	0.00242178	1	4	4	A2A520	A2A520 [1077-1082]		0	827.445	6.48597e+06		High	High	0.001159	0.01351	1.32	52.48
	High	[K].WSLELQER.[L]		0.00739281	0.00018204	1	4	2	A2A520	A2A520 [588-595]		0	1060.54	1.03185e+07		High	High	5.705e-05	0.001386	2.41	39.19
	High	[R].YFIDLLMEK.[A]		0.00226116	4.17952e-05	1	4	1	A2A520	A2A520 [2436-2444]		0	1171.61	2.43541e+06		High	High	1.625e-05	0.0002902	2.4	58.05
	High	[R].YFIDLLMEK.[A]	1xOxidation [M7]	0.0558735	0.00336168	1	4	1	A2A520	A2A520 [2436-2444]		0	1187.6	835911		High	High	0.001592	0.01779	2.32	53.26
	High	[K].YFNPHYKPEMQAQCTLINFLVTR.[D]	1xCarbamidomethyl [C14]	1.1384e-06	4.17952e-05	1	4	1	A2A520	A2A520 [3530-3552]		0	2870.41	513911		High	High	1.625e-05	1.21e-08	2.68	55.6
	High	[K].YGSDLQAIR.[L]		0.000723532	4.17952e-05	1	4	2	A2A520	A2A520 [3453-3461]		0	1022.53	24009952		High	High	1.625e-05	6.413e-05	2.89	24.09
	High	[R].YLFGEIMYGGHITDDWDR.[R]		4.98341e-06	4.17952e-05	1	6	1	A2A520	A2A520 [4080-4097]		0	2187.98		No Quan Values	High	High	1.625e-05	8.583e-08	2.64
	High	[K].YLNFQQQK.[E]		0.00480065	0.00018204	1	4	2	A2A520	A2A520 [684-691]		0	1068.55	19944541		High	High	5.705e-05	0.0007834	2.63	23.14
	High	[R].YLNNHVINSLADLESFMNITR.[T]		6.25291e-07	4.17952e-05	1	4	1	A2A520	A2A520 [1084-1104]		0	2464.23		No Quan Values	High	High	1.625e-05	5.481e-09	4.42
	High	[K].YLPTCLDK.[L]	1xCarbamidomethyl [C5]	0.018042	0.000905229	1	4	1	A2A520	A2A520 [2295-2302]		0	1009.5	3031199		High	High	0.0003921	0.004375	1.22	26.93
	High	[R].YNYTTPK.[ST]		0.0700079	0.00422154	1	6	1	A2A520	A2A520 [3009-3015]		0	886.431	1.58754e+06		High	High	0.002152	0.02323	1.87	15.18
	High	[R].YSVMLEMFNTELDNAK.[L]		0.000199065	4.17952e-05	1	4	1	A2A520	A2A520 [542-557]		0	1904.88	370737		High	High	1.625e-05	1.156e-05	3.26	60.16
	High	[K].YSYEYLGNTPR.[L]		2.29319e-05	4.17952e-05	1	4	3	A2A520	A2A520 [1806-1816]		0	1362.63	9384694		High	High	1.625e-05	6.541e-07	3.17	31.01
High	None	Q9ESL0	Succinyl-CoA:3-ketoacid coenzyme A transferase 2B, mitochondrial OS=Mus musculus OX=10090 GN=Oxct2b PE=2 SV=1	0	677.533	69	44	681	44	520	56.6	8.92	1881.59	44	0	0	4.45515e+10	High	1
	Confidence	Annotated Sequence	Modifications	Qvality PEP	Qvality q-value	# Protein Groups	# Proteins	# PSMs	Master Protein Accessions	Positions in Master Proteins	Modifications in Master Proteins	# Missed Cleavages	Theo. MH+ [Da]	Abundance: F6: Sample	Quan Info	Found in Sample: [S6] F6: Sample	Confidence (by Search Engine): Sequest HT	Percolator q-Value (by Search Engine): Sequest HT	Percolator PEP (by Search Engine): Sequest HT	XCorr (by Search Engine): Sequest HT	Top Apex RT [min]
	High	[R].ADFALIK.[G]		0.0197522	0.000978838	1	3	38	A0A0R4J198	A0A0R4J198 [205-211]		0	777.451	7.31402e+09		High	High	0.0004234	0.00492	2.43	35.48
	High	[R].ADFALIKGWKADR.[S]		0.000492361	4.17952e-05	1	3	1	A0A0R4J198	A0A0R4J198 [205-217]		2	1490.81	2.2899e+06		High	High	1.625e-05	3.847e-05	4.27	38.41
	High	[K].ATTACSFAVSPNLKPMQQIK.[L]	1xCarbamidomethyl [C5]	2.73508e-12	4.17952e-05	1	3	5	A0A0R4J198	A0A0R4J198 [498-517]		0	2192.12	228989742		High	High	1.625e-05	6.305e-16	5.92	39.58
	High	[K].ATTACSFAVSPNLKPMQQIK.[L]	1xCarbamidomethyl [C5]; 1xOxidation [M16]	2.1798e-11	4.17952e-05	1	3	10	A0A0R4J198	A0A0R4J198 [498-517]		0	2208.12	5.34428e+08		High	High	1.625e-05	6.529e-15	6.14	34.43
	High	[K].ATTACSFAVSPNLKPMQQIKLDA.[-]	1xCarbamidomethyl [C5]; 1xOxidation [M16]	3.90508e-07	4.17952e-05	1	3	1	A0A0R4J198	A0A0R4J198 [498-520]		1	2507.26	1.07596e+06		High	High	1.625e-05	2.919e-09	4.32	42.81
	High	[K].AVEGVKDGSTVMLGGFGLCGIPENLIGALK.[T]	1xCarbamidomethyl [C19]	4.2071e-10	4.17952e-05	1	3	1	A0A0R4J198	A0A0R4J198 [49-78]		1	3002.57		No Quan Values	High	High	1.625e-05	3.32e-13	4.91
	High	[K].AVEGVKDGSTVMLGGFGLCGIPENLIGALK.[T]	1xCarbamidomethyl [C19]; 1xOxidation [M12]	2.12793e-17	4.17952e-05	1	3	1	A0A0R4J198	A0A0R4J198 [49-78]		1	3018.56	2.9013e+06		High	High	1.625e-05	6.305e-16	8.63	65.68
	High	[K].AVFEVNHSK.[G]		0.000420886	4.17952e-05	1	3	12	A0A0R4J198	A0A0R4J198 [472-480]		0	1030.53	2.06509e+09		High	High	1.625e-05	3.129e-05	2.2	15.9
	High	[K].AVFEVNHSKGLTLVELWEGSSVDDIK.[A]		0.0048692	0.00018204	1	3	1	A0A0R4J198	A0A0R4J198 [472-497]		1	2872.47	2.33964e+06		High	High	5.705e-05	0.0008048	2.68	56.73
	High	[K].CTMPLTGK.[R]	1xCarbamidomethyl [C1]	0.00170103	4.17952e-05	1	3	13	A0A0R4J198	A0A0R4J198 [454-461]		0	907.438	48687500		High	High	1.625e-05	0.0001995	2.3	19.89
	High	[K].CTMPLTGK.[R]	1xCarbamidomethyl [C1]; 1xOxidation [M3]	0.0629861	0.0037387	1	3	1	A0A0R4J198	A0A0R4J198 [454-461]		0	923.433	770141		High	High	0.001863	0.02048	1.66	13.34
	High	[K].CTMPLTGKR.[C]	1xCarbamidomethyl [C1]	0.000429986	4.17952e-05	1	3	5	A0A0R4J198	A0A0R4J198 [454-462]		1	1063.54	65351093		High	High	1.625e-05	3.199e-05	3.23	15.35
	High	[K].CTMPLTGKR.[C]	1xCarbamidomethyl [C1]; 1xOxidation [M3]	9.08412e-05	4.17952e-05	1	3	2	A0A0R4J198	A0A0R4J198 [454-462]		1	1079.53	5.96611e+06		High	High	1.625e-05	4.079e-06	3.42	10.46
	High	[R].CVDLIITEK.[A]	1xCarbamidomethyl [C1]	1.49478e-05	4.17952e-05	1	3	19	A0A0R4J198	A0A0R4J198 [463-471]		0	1090.58	1.52147e+09		High	High	1.625e-05	3.708e-07	3.01	36.9
	High	[K].DGSTVMLGGFGLCGIPENLIGALK.[T]	1xCarbamidomethyl [C13]	6.31764e-10	4.17952e-05	1	3	1	A0A0R4J198	A0A0R4J198 [55-78]		0	2419.24	15870331		High	High	1.625e-05	5.71e-13	5.31	67.16
	High	[K].DGSTVMLGGFGLCGIPENLIGALK.[T]	1xCarbamidomethyl [C13]; 1xOxidation [M6]	5.47048e-11	4.17952e-05	1	3	1	A0A0R4J198	A0A0R4J198 [55-78]		0	2435.23	16256200		High	High	1.625e-05	2.21e-14	5.27	67.08
	High	[R].DSKPAPGSK.[D]		0.000294667	4.17952e-05	1	3	1	A0A0R4J198	A0A0R4J198 [286-294]		0	886.463	2.21316e+06		High	High	1.625e-05	1.949e-05	2.53	7.71
	High	[R].DSKPAPGSKDNDPSR.[T]		0.000481943	4.17952e-05	1	3	2	A0A0R4J198	A0A0R4J198 [286-300]		1	1570.75	1.35462e+06		High	High	1.625e-05	3.729e-05	3.22	8.92
	High	[R].EFQGRFYLLEHAIRADFALIK.[G]		3.32292e-05	4.17952e-05	1	3	1	A0A0R4J198	A0A0R4J198 [191-211]		2	2537.37	300486		High	High	1.625e-05	1.07e-06	2.98	60.28
	High	[R].FYLLEHAIR.[A]		5.20132e-06	4.17952e-05	1	3	85	A0A0R4J198	A0A0R4J198 [196-204]		0	1161.64	4.62427e+09		High	High	1.625e-05	9.122e-08	2.44	40.07
	High	[R].FYLLEHAIRADFALIK.[G]		0.00209096	4.17952e-05	1	3	1	A0A0R4J198	A0A0R4J198 [196-211]		1	1920.07	1.15317e+06		High	High	1.625e-05	0.0002627	3.07	57.66
	High	[R].GGHLQLTMLGAMQVSQYGDLANWMVPGK.[K]		5.27726e-17	4.17952e-05	1	3	1	A0A0R4J198	A0A0R4J198 [389-416]		0	3002.47	3.06197e+06		High	High	1.625e-05	6.305e-16	7.95	64.97
	High	[R].GGHLQLTMLGAMQVSQYGDLANWMVPGK.[K]	1xOxidation [M]	3.07687e-16	4.17952e-05	1	3	2	A0A0R4J198	A0A0R4J198 [389-416]		0	3018.46	15259815		High	High	1.625e-05	6.305e-16	9.57	60.72
	High	[R].GGHLQLTMLGAMQVSQYGDLANWMVPGK.[K]	2xOxidation [M12; M]	2.7584e-17	4.17952e-05	1	3	4	A0A0R4J198	A0A0R4J198 [389-416]		0	3034.46	1.0043e+07		High	High	1.625e-05	6.305e-16	9.03	56.25
	High	[R].GGHLQLTMLGAMQVSQYGDLANWMVPGK.[K]	3xOxidation [M8; M12; M24]	1.43978e-16	4.17952e-05	1	3	1	A0A0R4J198	A0A0R4J198 [389-416]		0	3050.45	5412983		High	High	1.625e-05	6.305e-16	9.34	53.01
	High	[R].GGHLQLTMLGAMQVSQYGDLANWMVPGKK.[V]		2.45952e-06	4.17952e-05	1	3	1	A0A0R4J198	A0A0R4J198 [389-417]		1	3130.56		No Quan Values	High	High	1.625e-05	3.358e-08	3.76
	High	[R].GGHLQLTMLGAMQVSQYGDLANWMVPGKK.[V]	2xOxidation [M12; M]	1.69483e-18	4.17952e-05	1	3	4	A0A0R4J198	A0A0R4J198 [389-417]		1	3162.55	9.78286e+06		High	High	1.625e-05	6.305e-16	5.17	54.45
	High	[K].GLTLVELWEGSSVDDIK.[A]		2.27511e-11	4.17952e-05	1	3	24	A0A0R4J198	A0A0R4J198 [481-497]		0	1860.96	2.66869e+08		High	High	1.625e-05	6.922e-15	4.78	63.57
	High	[K].GMGGAMDLVSSK.[K]		1.03895e-05	4.17952e-05	1	3	7	A0A0R4J198	A0A0R4J198 [420-431]		0	1152.54	221516790		High	High	1.625e-05	2.294e-07	3.36	32.68
	High	[K].GMGGAMDLVSSK.[K]	1xOxidation [M]	1.33357e-05	4.17952e-05	1	3	17	A0A0R4J198	A0A0R4J198 [420-431]		0	1168.53	1.54218e+08		High	High	1.625e-05	3.192e-07	3.2	25.97
	High	[K].GMGGAMDLVSSK.[K]	2xOxidation [M2; M6]	1.38198e-05	4.17952e-05	1	3	17	A0A0R4J198	A0A0R4J198 [420-431]		0	1184.53	6.11062e+08		High	High	1.625e-05	3.325e-07	2.93	16.46
	High	[K].GMGGAMDLVSSKK.[T]	1xOxidation [M]	2.69493e-07	4.17952e-05	1	3	12	A0A0R4J198	A0A0R4J198 [420-432]		1	1296.63	5.2571e+07		High	High	1.625e-05	1.782e-09	3.47	19.66
	High	[K].GMGGAMDLVSSKK.[T]	2xOxidation [M2; M6]	3.37697e-09	4.17952e-05	1	3	14	A0A0R4J198	A0A0R4J198 [420-432]		1	1312.62	210696816		High	High	1.625e-05	5.297e-12	4.58	12.92
	High	[K].KCTMPLTGK.[R]	1xCarbamidomethyl [C2]; 1xOxidation [M4]	0.000580087	4.17952e-05	1	3	1	A0A0R4J198	A0A0R4J198 [453-461]		1	1051.53	1265260		High	High	1.625e-05	4.792e-05	3.1	10.19
	High	[R].LTTRDSKPAPGSK.[D]		7.65495e-05	4.17952e-05	1	3	1	A0A0R4J198	A0A0R4J198 [282-294]		1	1357.74		No Quan Values	High	High	1.625e-05	3.251e-06	2.83
	High	[R].LTTRDSKPAPGSKDNDPSR.[T]		1.13899e-11	4.17952e-05	1	3	4	A0A0R4J198	A0A0R4J198 [282-300]		2	2042.03	2.19707e+06		High	High	1.625e-05	2.928e-15	4.02	9.56
	High	[K].IVSSNVGVDDFGLGILLASK.[Q]		5.13034e-11	4.17952e-05	1	3	12	A0A0R4J198	A0A0R4J198 [87-106]		0	2004.1	4.58976e+08		High	High	1.625e-05	2.042e-14	6.46	66
	High	[K].LYLAGELELEMTPQGTLAER.[I]		3.40114e-09	4.17952e-05	1	3	7	A0A0R4J198	A0A0R4J198 [125-144]		0	2234.14	3.28624e+07		High	High	1.625e-05	5.361e-12	6.05	58.52
	High	[K].LYLAGELELEMTPQGTLAER.[I]	1xOxidation [M11]	6.97187e-11	4.17952e-05	1	3	8	A0A0R4J198	A0A0R4J198 [125-144]		0	2250.13	1.01757e+08		High	High	1.625e-05	3.065e-14	5.85	51.91
	High	[K].MTVYLHSENGILGLGPFPLK.[N]		8.54418e-15	4.17952e-05	1	3	4	A0A0R4J198	A0A0R4J198 [335-354]		0	2186.17	12418295		High	High	1.625e-05	6.305e-16	7.3	59.3
	High	[K].MTVYLHSENGILGLGPFPLK.[N]	1xOxidation [M1]	3.15281e-07	4.17952e-05	1	3	6	A0A0R4J198	A0A0R4J198 [335-354]		0	2202.16	728018		High	High	1.625e-05	2.195e-09	3.96	58.25
	High	[K].MTVYLHSENGILGLGPFPLKNEVDADVINAGK.[Q]		1.1305e-15	4.17952e-05	1	3	1	A0A0R4J198	A0A0R4J198 [335-366]		1	3411.76	3.87325e+06		High	High	1.625e-05	6.305e-16	8.56	58.49
	High	[K].NEVDADVINAGK.[Q]		1.45083e-06	4.17952e-05	1	3	8	A0A0R4J198	A0A0R4J198 [355-366]		0	1244.61	1.01835e+09		High	High	1.625e-05	1.677e-08	3.4	24.24
	High	[R].NFNVPMCK.[A]	1xCarbamidomethyl [C7]	0.00669625	0.00018204	1	3	7	A0A0R4J198	A0A0R4J198 [229-236]		0	1009.46	255640292		High	High	5.705e-05	0.001223	2.42	29.68
	High	[R].NFNVPMCK.[A]	1xCarbamidomethyl [C7]; 1xOxidation [M6]	0.00683982	0.00018204	1	3	26	A0A0R4J198	A0A0R4J198 [229-236]		0	1025.45	1.23288e+09		High	High	5.705e-05	0.001252	2.43	22.28
	High	[K].QTVTVVPGGCFFASDDSFAMIR.[G]	1xCarbamidomethyl [C10]	8.9371e-12	4.17952e-05	1	3	6	A0A0R4J198	A0A0R4J198 [367-388]		0	2405.13	8.81796e+07		High	High	1.625e-05	2.253e-15	5.63	61.43
	High	[K].QTVTVVPGGCFFASDDSFAMIR.[G]	1xCarbamidomethyl [C10]; 1xOxidation [M20]	4.91541e-11	4.17952e-05	1	3	11	A0A0R4J198	A0A0R4J198 [367-388]		0	2421.12	8.70231e+07		High	High	1.625e-05	1.932e-14	6.34	57.64
	High	[K].RCVDLIITEK.[A]	1xCarbamidomethyl [C2]	1.87558e-06	4.17952e-05	1	3	11	A0A0R4J198	A0A0R4J198 [462-471]		1	1246.68	2.04334e+08		High	High	1.625e-05	2.351e-08	3.02	30.42
	High	[R].RVVCSYLGENALCEK.[L]	2xCarbamidomethyl [C4; C13]	9.81842e-11	4.17952e-05	1	3	11	A0A0R4J198	A0A0R4J198 [110-124]		1	1797.86	5.66284e+07		High	High	1.625e-05	4.841e-14	4.85	31.06
	High	[R].SGNVIFR.[G]		0.0169437	0.000777723	1	3	36	A0A0R4J198	A0A0R4J198 [218-224]		0	792.436	8.34069e+09		High	High	0.000356	0.004048	1.65	22.86
	High	[R].SGNVIFRGSAR.[N]		0.0566249	0.00339488	1	3	2	A0A0R4J198	A0A0R4J198 [218-228]		1	1163.63	2.698e+06		High	High	0.001613	0.01802	2.68	17.93
	High	[R].SGSVHFYTDPVK.[A]		5.15073e-08	4.17952e-05	1	3	31	A0A0R4J198	A0A0R4J198 [37-48]		0	1336.65	4.69079e+09		High	High	1.625e-05	1.973e-10	3.84	25.25
	High	[R].SGSVHFYTDPVKAVEGVK.[D]		1.21933e-08	4.17952e-05	1	3	7	A0A0R4J198	A0A0R4J198 [37-54]		1	1919.99	3.35304e+07		High	High	1.625e-05	2.923e-11	5.41	38.25
	High	[K].TRVVVTMEHCTK.[T]	1xCarbamidomethyl [C10]	5.69163e-08	4.17952e-05	1	3	5	A0A0R4J198	A0A0R4J198 [433-444]		1	1460.73	1.17339e+07		High	High	1.625e-05	2.27e-10	4.96	14.16
	High	[K].TRVVVTMEHCTK.[T]	1xCarbamidomethyl [C10]; 1xOxidation [M7]	0.0137359	0.000661247	1	3	2	A0A0R4J198	A0A0R4J198 [433-444]		1	1476.73	3.50925e+06		High	High	0.0003135	0.003092	1.96	10.27
	High	[K].VKGMGGAMDLVSSK.[K]		4.52413e-09	4.17952e-05	1	3	3	A0A0R4J198	A0A0R4J198 [418-431]		1	1379.7	4.31426e+06		High	High	1.625e-05	7.836e-12	4.15	30.5
	High	[K].VKGMGGAMDLVSSK.[K]	1xOxidation [M]	5.33774e-08	4.17952e-05	1	3	6	A0A0R4J198	A0A0R4J198 [418-431]		1	1395.7	1.59903e+07		High	High	1.625e-05	2.077e-10	4.07	21.77
	High	[K].VKGMGGAMDLVSSK.[K]	2xOxidation [M4; M8]	2.74232e-10	4.17952e-05	1	3	20	A0A0R4J198	A0A0R4J198 [418-431]		1	1411.69	187644038		High	High	1.625e-05	1.88e-13	3.51	14.19
	High	[K].VKGMGGAMDLVSSKK.[T]	1xOxidation [M4]	1.01293e-08	4.17952e-05	1	3	3	A0A0R4J198	A0A0R4J198 [418-432]		2	1523.79	4.83243e+06		High	High	1.625e-05	2.282e-11	5.07	17.05
	High	[K].VKGMGGAMDLVSSKK.[T]	2xOxidation [M4; M8]	4.58307e-10	4.17952e-05	1	3	7	A0A0R4J198	A0A0R4J198 [418-432]		2	1539.79	5.41455e+07		High	High	1.625e-05	3.73e-13	5.03	11.44
	High	[R].VVCSYLGENALCEK.[L]	2xCarbamidomethyl [C3; C12]	5.23164e-07	4.17952e-05	1	3	11	A0A0R4J198	A0A0R4J198 [111-124]		0	1641.76	2.69384e+08		High	High	1.625e-05	4.3e-09	4.22	35.97
	High	[R].VVVTMEHCTK.[T]	1xCarbamidomethyl [C8]	2.49486e-06	4.17952e-05	1	3	20	A0A0R4J198	A0A0R4J198 [435-444]		0	1203.59	908471552		High	High	1.625e-05	3.42e-08	2.76	14.61
	High	[R].VVVTMEHCTK.[T]	1xCarbamidomethyl [C8]; 1xOxidation [M5]	2.10508e-05	4.17952e-05	1	3	31	A0A0R4J198	A0A0R4J198 [435-444]		0	1219.58	2.91411e+08		High	High	1.625e-05	5.84e-07	2.79	10.37
	High	[R].VVVTMEHCTKTKQPK.[I]	1xCarbamidomethyl [C8]; 1xOxidation [M5]	0.00190621	4.17952e-05	1	3	1	A0A0R4J198	A0A0R4J198 [435-449]		2	1801.93	129838		High	High	1.625e-05	0.0002331	2.22	9.45
	High	[R].YAPDGHLITLSEPR.[E]		2.13647e-10	4.17952e-05	1	3	66	A0A0R4J198	A0A0R4J198 [174-187]		0	1568.81	8159825872		High	High	1.625e-05	1.35e-13	3.89	35.21
High	Master Protein	P17710	Hexokinase-1 OS=Mus musculus OX=10090 GN=Hk1 PE=1 SV=3	0	625.993	55	66	683	59	974	108.2	6.8	1698.81	66	0	11	2.55799e+10	High	1
	Confidence	Annotated Sequence	Modifications	Qvality PEP	Qvality q-value	# Protein Groups	# Proteins	# PSMs	Master Protein Accessions	Positions in Master Proteins	Modifications in Master Proteins	# Missed Cleavages	Theo. MH+ [Da]	Abundance: F6: Sample	Quan Info	Found in Sample: [S6] F6: Sample	Confidence (by Search Engine): Sequest HT	Percolator q-Value (by Search Engine): Sequest HT	Percolator PEP (by Search Engine): Sequest HT	XCorr (by Search Engine): Sequest HT	Top Apex RT [min]
	High	[R].AAQLCGAGMAAVVEK.[I]	1xCarbamidomethyl [C5]	3.23977e-08	4.17952e-05	1	2	4	P17710	P17710 [886-900]		0	1475.73	2.23628e+07		High	High	1.625e-05	1.071e-10	4.83	35.35
	High	[R].AAQLCGAGMAAVVEK.[I]	1xCarbamidomethyl [C5]; 1xOxidation [M9]	5.00585e-08	4.17952e-05	1	2	4	P17710	P17710 [886-900]		0	1491.73	5.52575e+06		High	High	1.625e-05	1.899e-10	4.94	23.81
	High	[R].AILQQLGLNSTCDDSILVK.[T]	1xCarbamidomethyl [C12]	1.61765e-10	4.17952e-05	1	2	15	P17710	P17710 [858-876]		0	2088.1	1.53325e+08		High	High	1.625e-05	9.362e-14	4.86	54.2
	High	[K].ASGVEGADVVK.[L]		3.53863e-06	4.17952e-05	1	4	8	P17710	P17710 [233-243]		0	1031.54	1140901144		High	High	1.625e-05	5.472e-08	3.78	17.74
	High	[K].ASGVEGADVVKLLNK.[A]		7.8915e-09	4.17952e-05	1	4	1	P17710	P17710 [233-247]		1	1499.84	2.33465e+06		High	High	1.625e-05	1.637e-11	4.95	40.29
	High	[K].ATDCVGHDVATLLR.[D]	1xCarbamidomethyl [C4]	1.51907e-09	4.17952e-05	1	2	6	P17710	P17710 [681-694]		0	1527.76	160625501		High	High	1.625e-05	1.833e-12	4.26	37.47
	High	[K].CTVSFLLSEDGSGK.[G]	1xCarbamidomethyl [C1]	2.72136e-05	4.17952e-05	1	2	5	P17710	P17710 [942-955]		0	1499.7	2.3071e+07		High	High	1.625e-05	8.208e-07	3.41	42.65
	High	[K].DKKLPVGFTFSFPCR.[Q]	1xCarbamidomethyl [C14]	5.58587e-06	4.17952e-05	1	5	3	P17710	P17710 [201-215]		2	1798.93	1.96464e+06		High	High	1.625e-05	1.002e-07	3.12	47.9
	High	[R].DYNPTASVK.[M]		0.00664906	0.00018204	1	4	16	P17710	P17710 [110-118]		0	994.484	1083741101		High	High	5.705e-05	0.001203	2.25	18.12
	High	[K].ESLLFEGR.[I]		0.00377182	9.22271e-05	1	2	24	P17710	P17710 [372-379]		0	950.494	1.57703e+09		High	High	3.113e-05	0.0005747	1.69	36.43
	High	[R].FKASGVEGADVVK.[L]		5.80706e-09	4.17952e-05	1	4	6	P17710	P17710 [231-243]		1	1306.7	95042943		High	High	1.625e-05	1.091e-11	4.2	22.46
	High	[R].FLLSESGSGK.[G]		0.000172603	4.17952e-05	1	2	16	P17710	P17710 [498-507]		0	1024.53	6.64764e+08		High	High	1.625e-05	9.524e-06	2.22	28.9
	High	[K].FLSQIESDR.[L]		0.000955347	4.17952e-05	2	3	1	P17710; Q91W97	P17710 [842-850]; Q91W97 [783-791]		0	1094.55	2670875	Shared	High	High	1.625e-05	9.238e-05	2.55	26.45
	High	[K].FLSQIESDRLALLQVR.[AR]		2.02867e-06	4.17952e-05	2	3	23	P17710; Q91W97	P17710 [842-857]; Q91W97 [783-798]		1	1888.07	2.28665e+08	Shared	High	High	1.625e-05	2.598e-08	2.62	50.63
	High	[K].FTTSDVAAIETDKEGVQNAK.[E]		2.46406e-10	4.17952e-05	1	2	5	P17710	P17710 [390-409]		1	2124.05	559459198		High	High	1.625e-05	1.643e-13	5.87	31.63
	High	[K].GAALITAVGVR.[L]		7.98965e-05	4.17952e-05	1	2	17	P17710	P17710 [956-966]		0	1027.63	1770693512		High	High	1.625e-05	3.435e-06	3.29	38.1
	High	[K].GAAMVTAVAYR.[L]		9.25674e-07	4.17952e-05	2	4	7	O08528; P17710	O08528 [452-462]; P17710 [508-518]		0	1109.58	255081534	Shared	High	High	1.625e-05	9.218e-09	3.39	30.66
	High	[K].GAAMVTAVAYR.[L]	1xOxidation [M4]	5.39016e-06	4.17952e-05	2	4	24	O08528; P17710	O08528 [452-462]; P17710 [508-518]		0	1125.57	650001327	Shared	High	High	1.625e-05	9.541e-08	3.6	23.2
	High	[K].GDFIALDLGGSSFR.[I]		1.00972e-05	4.17952e-05	1	4	5	P17710	P17710 [134-147]		0	1454.73	8.78543e+06		High	High	1.625e-05	2.203e-07	3.7	54.93
	High	[R].GKFTTSDVAAIETDK.[E]		1.51427e-06	4.17952e-05	1	2	4	P17710	P17710 [388-402]		1	1582.8	1.67883e+07		High	High	1.625e-05	1.775e-08	4.39	27.11
	High	[R].GKFTTSDVAAIETDKEGVQNAK.[E]		1.25976e-16	4.17952e-05	1	2	10	P17710	P17710 [388-409]		2	2309.16	3.03475e+08		High	High	1.625e-05	6.305e-16	7.4	28.05
	High	[R].GLDHLNVTVGVDGTLYK.[L]		1.64741e-07	4.17952e-05	1	2	12	P17710	P17710 [906-922]		0	1800.95	5.53484e+07		High	High	1.625e-05	9.284e-10	4.74	42.85
	High	[R].GLDHLNVTVGVDGTLYKLHPHFSR.[I]		0.000209254	4.17952e-05	1	2	1	P17710	P17710 [906-929]		1	2675.41	3.68453e+06		High	High	1.625e-05	1.236e-05	2.76	43.73
	High	[R].GQAVDVEPK.[I]		0.00143384	4.17952e-05	1	3	10	P17710	P17710 [60-68]		0	942.489	1.59218e+09		High	High	1.625e-05	0.0001591	2.23	14.92
	High	[R].GQISEPLK.[T]		0.0203096	0.000978838	1	2	19	P17710	P17710 [826-833]		0	871.488	7.90359e+08		High	High	0.0004234	0.005089	1.57	18.81
	High	[R].HIDLVEGDEGR.[M]		1.27265e-08	4.17952e-05	1	2	10	P17710	P17710 [300-310]		0	1239.6	627352023		High	High	1.625e-05	3.08e-11	3.39	20.1
	High	[K].KGFLFR.[G]		0.129281	0.00837427	1	2	1	P17710	P17710 [820-825]		1	767.456	177244496		High	High	0.004479	0.0475	2.12	26.61
	High	[K].KLPVGFTFSFPCR.[Q]	1xCarbamidomethyl [C12]	1.71173e-05	4.17952e-05	1	5	6	P17710	P17710 [203-215]		1	1555.81	1.82319e+08		High	High	1.625e-05	4.444e-07	3.52	51.45
	High	[R].LAEQHR.[Q]		0.0714025	0.00428496	1	2	8	P17710	P17710 [519-524]		0	753.4	2.48541e+06		High	High	0.00219	0.02367	1.51	7.88
	High	[R].LALLQVR.[AR]		0.0777468	0.00472579	2	3	8	P17710; Q91W97	P17710 [851-857]; Q91W97 [792-798]		0	812.535	2332634669	Shared	High	High	0.002453	0.02628	2.34	38.37
	High	[K].IDEAVLITWTK.[R]		6.04179e-06	4.17952e-05	1	5	6	P17710	P17710 [219-229]		0	1288.71	2.5415e+07		High	High	1.625e-05	1.114e-07	3.46	50.13
	High	[K].IDEAVLITWTKR.[F]		2.2518e-08	4.17952e-05	1	5	5	P17710	P17710 [219-230]		1	1444.82	4.94357e+07		High	High	1.625e-05	6.583e-11	3.93	45.3
	High	[RK].IDKYLYAMR.[L-]		0.00434696	0.000142124	1	5	5	P17710	P17710 [78-86]		1	1172.61	4.70165e+07		High	High	4.59e-05	0.0006917	2.89	29.21
	High	[RK].IDKYLYAMR.[L-]	1xOxidation [M8]	0.000370192	4.17952e-05	1	5	5	P17710	P17710 [78-86]		1	1188.61	2.23059e+07		High	High	1.625e-05	2.631e-05	2.61	20.82
	High	[R].LGVEPSHDDCVSVQHVCTIVSFR.[S]	2xCarbamidomethyl [C10; C17]	9.00408e-17	4.17952e-05	1	2	6	P17710	P17710 [415-437]		0	2641.25	98046464		High	High	1.625e-05	6.305e-16	7.7	41.63
	High	[K].LPVGFTFSFPCR.[Q]	1xCarbamidomethyl [C11]	4.65507e-09	4.17952e-05	1	5	8	P17710	P17710 [204-215]		0	1427.71	126188725		High	High	1.625e-05	8.093e-12	3.88	57.86
	High	[K].IRPPLTEEK.[I]		1.40184e-05	4.17952e-05	1	3	19	P17710	P17710 [69-77]		0	1082.62	712515044		High	High	1.625e-05	3.388e-07	2.98	17.23
	High	[K].IRPPLTEEKIDK.[Y]		2.34405e-10	4.17952e-05	1	3	8	P17710	P17710 [69-80]		1	1438.83	6.2886e+07		High	High	1.625e-05	1.53e-13	4.99	21.66
	High	[K].LRSEMEMGLR.[K]	2xOxidation [M5; M7]	0.00304801	9.22271e-05	1	2	6	P17710	P17710 [547-556]		1	1253.6	4.98413e+07		High	High	3.113e-05	0.0004319	2.75	11.65
	High	[K].LRSEMEMGLRK.[E]		2.66027e-06	4.17952e-05	1	2	1	P17710	P17710 [547-557]		2	1349.7	1.84852e+06		High	High	1.625e-05	3.734e-08	3	19.16
	High	[K].LRSEMEMGLRK.[E]	1xOxidation [M7]	0.073302	0.00438564	1	2	1	P17710	P17710 [547-557]		2	1365.7	1.04314e+06		High	High	0.002281	0.02442	2.78	13.47
	High	[K].LRSEMEMGLRK.[E]	2xOxidation [M5; M7]	0.000536336	4.17952e-05	1	2	3	P17710	P17710 [547-557]		2	1381.69	6.18903e+06		High	High	1.625e-05	4.322e-05	3.22	9.99
	High	[R].LRTTVGVDGSLYK.[M]		2.32614e-05	4.17952e-05	1	2	2	P17710	P17710 [462-474]		1	1408.78	3.52887e+06		High	High	1.625e-05	6.648e-07	3.44	28.63
	High	[R].LSDEILIDILTR.[F]		2.42785e-05	4.17952e-05	1	5	3	P17710	P17710 [87-98]		0	1400.8	6.95724e+06		High	High	1.625e-05	7.05e-07	3.87	66.88
	High	[R].ITPELLTR.[G]		0.00285916	9.22271e-05	1	2	18	P17710	P17710 [380-387]		0	942.562	1.95314e+09		High	High	3.113e-05	0.0003963	2.27	34.09
	High	[R].LVPDSDVR.[F]		0.0106673	0.000538616	1	2	7	P17710	P17710 [490-497]		0	900.479	980663096		High	High	0.0001747	0.002243	1.53	17.47
	High	[K].MLPTFVR.[SA]		0.0808456	0.00489503	3	8	2	O08528; P17710; Q91W97	O08528 [63-69]; P17710 [119-125]; Q91W97 [63-69]		0	863.481	7047217	Shared	High	High	0.0026	0.02754	1.6	39.27
	High	[K].MLPTFVR.[SA]	1xOxidation [M1]	0.0488582	0.00282914	3	8	2	O08528; P17710; Q91W97	O08528 [63-69]; P17710 [119-125]; Q91W97 [63-69]		0	879.476	3.8969e+06	Shared	High	High	0.001326	0.01515	1.16	35.39
	High	[K].MISGMYLGEIVR.[HN]		2.91489e-07	4.17952e-05	3	7	8	Q3TRM8; O08528; P17710	Q3TRM8 [749-760]; O08528 [744-755]; P17710 [800-811]		0	1368.7	5.65955e+07	Shared	High	High	1.625e-05	1.99e-09	3.3	52.2
	High	[K].MISGMYLGEIVR.[HN]	1xOxidation [M]	1.50152e-07	4.17952e-05	3	7	17	Q3TRM8; O08528; P17710	Q3TRM8 [749-760]; O08528 [744-755]; P17710 [800-811]		0	1384.7	1.15739e+08	Shared	High	High	1.625e-05	8.186e-10	3.66	45.74
	High	[K].MISGMYLGEIVR.[HN]	2xOxidation [M1; M5]	9.78738e-08	4.17952e-05	3	7	9	Q3TRM8; O08528; P17710	Q3TRM8 [749-760]; O08528 [744-755]; P17710 [800-811]		0	1400.69	2.93907e+08	Shared	High	High	1.625e-05	4.63e-10	3.52	42.35
	High	[R].MPLGFTFSFPCK.[Q]	1xCarbamidomethyl [C11]	4.86504e-08	4.17952e-05	1	2	9	P17710	P17710 [652-663]		0	1431.68	28902825		High	High	1.625e-05	1.84e-10	3.8	59.83
	High	[R].MPLGFTFSFPCK.[Q]	1xCarbamidomethyl [C11]; 1xOxidation [M1]	1.63138e-09	4.17952e-05	1	2	9	P17710	P17710 [652-663]		0	1447.67	3.78524e+07		High	High	1.625e-05	2.016e-12	4.41	55.64
	High	[K].MVSGMYMGELVR.[L]		3.7198e-06	4.17952e-05	1	2	7	P17710	P17710 [352-363]		0	1372.64	2.10728e+07		High	High	1.625e-05	5.854e-08	3.26	45.64
	High	[K].MVSGMYMGELVR.[L]	1xOxidation [M]	2.13253e-06	4.17952e-05	1	2	7	P17710	P17710 [352-363]		0	1388.64	2.82212e+07		High	High	1.625e-05	2.78e-08	3.91	42.46
	High	[K].MVSGMYMGELVR.[L]	2xOxidation [M5; M]	2.8736e-07	4.17952e-05	1	2	10	P17710	P17710 [352-363]		0	1404.63	3.0135e+07		High	High	1.625e-05	1.943e-09	3.45	36.06
	High	[K].MVSGMYMGELVR.[L]	3xOxidation [M1; M5; M7]	1.85979e-07	4.17952e-05	1	2	6	P17710	P17710 [352-363]		0	1420.63	7.63553e+07		High	High	1.625e-05	1.088e-09	3.21	25.36
	High	[R].NILIDFTK.[RK]		0.00242784	4.17952e-05	2	4	42	O08528; P17710	O08528 [756-763]; P17710 [812-819]		0	963.551	1.41813e+09	Shared	High	High	1.625e-05	0.0003192	2.2	46.75
	High	[R].NILIDFTKK.[G]		1.50548e-05	4.17952e-05	1	2	17	P17710	P17710 [812-820]		1	1091.65	280003769		High	High	1.625e-05	3.753e-07	2.97	39.78
	High	[R].NILIDFTKKGFLFR.[G]		1.73404e-06	4.17952e-05	1	2	6	P17710	P17710 [812-825]		2	1711.99	1.01696e+06		High	High	1.625e-05	2.114e-08	2.94	56.65
	High	[K].QALMEVK.[K]		0.0220754	0.00109798	1	2	6	P17710	P17710 [538-544]		0	818.444	147630944		High	High	0.0004938	0.00565	2.42	21.75
	High	[K].QALMEVK.[K]	1xOxidation [M4]	0.0260668	0.00137538	1	2	12	P17710	P17710 [538-544]		0	834.439	3.33998e+07		High	High	0.0006168	0.006988	1.22	13.48
	High	[R].QIEETLSHFR.[L]		1.53603e-06	4.17952e-05	1	2	13	P17710	P17710 [525-534]		0	1259.64	1.10773e+09		High	High	1.625e-05	1.797e-08	2.08	30.31
	High	[K].QTSLDCGILITWTK.[G]	1xCarbamidomethyl [C6]	5.05501e-06	4.17952e-05	1	2	3	P17710	P17710 [664-677]		0	1635.84	1.87307e+07		High	High	1.625e-05	8.807e-08	3.57	53.49
	High	[K].RAAQLCGAGMAAVVEK.[I]	1xCarbamidomethyl [C6]	5.10061e-10	4.17952e-05	1	2	1	P17710	P17710 [885-900]		1	1631.84	2.28355e+06		High	High	1.625e-05	4.306e-13	5.67	29.73
	High	[R].RLVPDSDVR.[F]		0.00577161	0.00018204	1	2	7	P17710	P17710 [489-497]		1	1056.58	3.59315e+07		High	High	5.705e-05	0.001007	2.97	17.07
	High	[R].SANLVAATLGAILNR.[L]		0.000189371	4.17952e-05	1	2	4	P17710	P17710 [438-452]		0	1483.86	181899323		High	High	1.625e-05	1.083e-05	4.19	67.11
	High	[R].SEMEMGLR.[K]		0.0156902	0.000740622	1	2	10	P17710	P17710 [549-556]		0	952.423	34381227		High	High	0.0003342	0.003653	2.16	25.84
	High	[R].SEMEMGLR.[K]	1xOxidation [M]	0.00410712	0.000142124	1	2	11	P17710	P17710 [549-556]		0	968.418	3.02751e+07		High	High	4.59e-05	0.0006435	2.13	17.29
	High	[R].SEMEMGLR.[K]	2xOxidation [M3; M5]	0.141714	0.00927481	1	2	2	P17710	P17710 [549-556]		0	984.412	2.40395e+06		High	High	0.004861	0.05329	1.69	11.2
	High	[R].SEMEMGLRK.[E]		0.00285916	9.22271e-05	1	2	1	P17710	P17710 [549-557]		1	1080.52	6.07364e+06		High	High	3.113e-05	0.0003971	1.92	18.02
	High	[R].SEMEMGLRK.[E]	1xOxidation [M]	0.000362357	4.17952e-05	1	2	7	P17710	P17710 [549-557]		1	1096.51	1.47132e+07		High	High	1.625e-05	2.56e-05	3.05	12.23
	High	[R].SEMEMGLRK.[E]	2xOxidation [M3; M5]	0.000524988	4.17952e-05	1	2	8	P17710	P17710 [549-557]		1	1112.51	8.9425e+06		High	High	1.625e-05	4.194e-05	2.66	9.57
	High	[R].SIPDGSEK.[G]		0.103865	0.00652501	1	4	2	P17710	P17710 [126-133]		0	832.405	2.19443e+06		High	High	0.003689	0.03692	1.31	10.88
	High	[R].SIPDGSEKGDFIALDLGGSSFR.[I]		2.52402e-08	4.17952e-05	1	4	2	P17710	P17710 [126-147]		1	2268.11	3.23443e+06		High	High	1.625e-05	7.687e-11	3.2	51.94
	High	[R].SIPDGTEHGDFLALDLGGTNFR.[V]		5.90137e-13	4.17952e-05	1	2	9	P17710	P17710 [574-595]		0	2332.12	8.34177e+07		High	High	1.625e-05	6.305e-16	4.56	53.61
	High	[R].TDFDKVVDEYSLNSGK.[Q]		8.0409e-11	4.17952e-05	1	2	7	P17710	P17710 [779-794]		1	1816.86	1.84635e+08		High	High	1.625e-05	3.7e-14	5.21	39.71
	High	[R].TEFDRELDR.[G]		0.0808456	0.00489503	1	2	2	P17710	P17710 [331-339]		1	1180.56	20650358		High	High	0.0026	0.02755	1.56	20.63
	High	[R].TTVGVDGSLYK.[M]		7.23039e-05	4.17952e-05	1	2	13	P17710	P17710 [464-474]		0	1139.59	1425991396		High	High	1.625e-05	3.008e-06	3.58	28.01
	High	[K].TVCGVVSK.[R]	1xCarbamidomethyl [C3]	0.00619494	0.00018204	1	2	4	P17710	P17710 [877-884]		0	849.45	1.75188e+08		High	High	5.705e-05	0.001096	1.92	13.13
	High	[R].VQVNHEK.[S]		0.0220754	0.00109798	1	4	5	P17710	P17710 [151-157]		0	853.453	6.58541e+06		High	High	0.0004938	0.005637	1.48	8.39
	High	[K].VVDEYSLNSGK.[Q]		2.24464e-05	4.17952e-05	1	2	8	P17710	P17710 [784-794]		0	1210.6	905662628		High	High	1.625e-05	6.376e-07	2.47	21.31
	High	[K].YLYAMR.[L-]		0.11706	0.00762997	1	6	8	P17710	P17710 [81-86]		0	816.407	3.60912e+07		High	High	0.00416	0.0425	1.21	26.79
	High	[K].YLYAMR.[L-]	1xOxidation [M5]	0.101906	0.0063568	1	6	5	P17710	P17710 [81-86]		0	832.402	76070383		High	High	0.003606	0.03604	1.59	17.97
High	None	G3UVV4	Hexokinase-1 OS=Mus musculus OX=10090 GN=Hk1 PE=1 SV=1	0	597.717	56	63	646	56	917	101.8	6.67	1599.27	63	0	0	2.32123e+10	High	1
	Confidence	Annotated Sequence	Modifications	Qvality PEP	Qvality q-value	# Protein Groups	# Proteins	# PSMs	Master Protein Accessions	Positions in Master Proteins	Modifications in Master Proteins	# Missed Cleavages	Theo. MH+ [Da]	Abundance: F6: Sample	Quan Info	Found in Sample: [S6] F6: Sample	Confidence (by Search Engine): Sequest HT	Percolator q-Value (by Search Engine): Sequest HT	Percolator PEP (by Search Engine): Sequest HT	XCorr (by Search Engine): Sequest HT	Top Apex RT [min]
	High	[R].AAQLCGAGMAAVVEK.[I]	1xCarbamidomethyl [C5]	3.23977e-08	4.17952e-05	1	2	4	P17710	P17710 [886-900]		0	1475.73	2.23628e+07		High	High	1.625e-05	1.071e-10	4.83	35.35
	High	[R].AAQLCGAGMAAVVEK.[I]	1xCarbamidomethyl [C5]; 1xOxidation [M9]	5.00585e-08	4.17952e-05	1	2	4	P17710	P17710 [886-900]		0	1491.73	5.52575e+06		High	High	1.625e-05	1.899e-10	4.94	23.81
	High	[R].AILQQLGLNSTCDDSILVK.[T]	1xCarbamidomethyl [C12]	1.61765e-10	4.17952e-05	1	2	15	P17710	P17710 [858-876]		0	2088.1	1.53325e+08		High	High	1.625e-05	9.362e-14	4.86	54.2
	High	[K].ASGVEGADVVK.[L]		3.53863e-06	4.17952e-05	1	4	8	P17710	P17710 [233-243]		0	1031.54	1140901144		High	High	1.625e-05	5.472e-08	3.78	17.74
	High	[K].ASGVEGADVVKLLNK.[A]		7.8915e-09	4.17952e-05	1	4	1	P17710	P17710 [233-247]		1	1499.84	2.33465e+06		High	High	1.625e-05	1.637e-11	4.95	40.29
	High	[K].ATDCVGHDVATLLR.[D]	1xCarbamidomethyl [C4]	1.51907e-09	4.17952e-05	1	2	6	P17710	P17710 [681-694]		0	1527.76	160625501		High	High	1.625e-05	1.833e-12	4.26	37.47
	High	[K].CTVSFLLSEDGSGK.[G]	1xCarbamidomethyl [C1]	2.72136e-05	4.17952e-05	1	2	5	P17710	P17710 [942-955]		0	1499.7	2.3071e+07		High	High	1.625e-05	8.208e-07	3.41	42.65
	High	[K].DKKLPVGFTFSFPCR.[Q]	1xCarbamidomethyl [C14]	5.58587e-06	4.17952e-05	1	5	3	P17710	P17710 [201-215]		2	1798.93	1.96464e+06		High	High	1.625e-05	1.002e-07	3.12	47.9
	High	[R].DYNPTASVK.[M]		0.00664906	0.00018204	1	4	16	P17710	P17710 [110-118]		0	994.484	1083741101		High	High	5.705e-05	0.001203	2.25	18.12
	High	[K].ESLLFEGR.[I]		0.00377182	9.22271e-05	1	2	24	P17710	P17710 [372-379]		0	950.494	1.57703e+09		High	High	3.113e-05	0.0005747	1.69	36.43
	High	[R].FKASGVEGADVVK.[L]		5.80706e-09	4.17952e-05	1	4	6	P17710	P17710 [231-243]		1	1306.7	95042943		High	High	1.625e-05	1.091e-11	4.2	22.46
	High	[R].FLLSESGSGK.[G]		0.000172603	4.17952e-05	1	2	16	P17710	P17710 [498-507]		0	1024.53	6.64764e+08		High	High	1.625e-05	9.524e-06	2.22	28.9
	High	[K].FLSQIESDR.[L]		0.000955347	4.17952e-05	2	3	1	P17710; Q91W97	P17710 [842-850]; Q91W97 [783-791]		0	1094.55	2670875	Shared	High	High	1.625e-05	9.238e-05	2.55	26.45
	High	[K].FLSQIESDRLALLQVR.[AR]		2.02867e-06	4.17952e-05	2	3	23	P17710; Q91W97	P17710 [842-857]; Q91W97 [783-798]		1	1888.07	2.28665e+08	Shared	High	High	1.625e-05	2.598e-08	2.62	50.63
	High	[K].FTTSDVAAIETDKEGVQNAK.[E]		2.46406e-10	4.17952e-05	1	2	5	P17710	P17710 [390-409]		1	2124.05	559459198		High	High	1.625e-05	1.643e-13	5.87	31.63
	High	[K].GAALITAVGVR.[L]		7.98965e-05	4.17952e-05	1	2	17	P17710	P17710 [956-966]		0	1027.63	1770693512		High	High	1.625e-05	3.435e-06	3.29	38.1
	High	[K].GAAMVTAVAYR.[L]		9.25674e-07	4.17952e-05	2	4	7	O08528; P17710	O08528 [452-462]; P17710 [508-518]		0	1109.58	255081534	Shared	High	High	1.625e-05	9.218e-09	3.39	30.66
	High	[K].GAAMVTAVAYR.[L]	1xOxidation [M4]	5.39016e-06	4.17952e-05	2	4	24	O08528; P17710	O08528 [452-462]; P17710 [508-518]		0	1125.57	650001327	Shared	High	High	1.625e-05	9.541e-08	3.6	23.2
	High	[K].GDFIALDLGGSSFR.[I]		1.00972e-05	4.17952e-05	1	4	5	P17710	P17710 [134-147]		0	1454.73	8.78543e+06		High	High	1.625e-05	2.203e-07	3.7	54.93
	High	[R].GKFTTSDVAAIETDK.[E]		1.51427e-06	4.17952e-05	1	2	4	P17710	P17710 [388-402]		1	1582.8	1.67883e+07		High	High	1.625e-05	1.775e-08	4.39	27.11
	High	[R].GKFTTSDVAAIETDKEGVQNAK.[E]		1.25976e-16	4.17952e-05	1	2	10	P17710	P17710 [388-409]		2	2309.16	3.03475e+08		High	High	1.625e-05	6.305e-16	7.4	28.05
	High	[R].GLDHLNVTVGVDGTLYK.[L]		1.64741e-07	4.17952e-05	1	2	12	P17710	P17710 [906-922]		0	1800.95	5.53484e+07		High	High	1.625e-05	9.284e-10	4.74	42.85
	High	[R].GLDHLNVTVGVDGTLYKLHPHFSR.[I]		0.000209254	4.17952e-05	1	2	1	P17710	P17710 [906-929]		1	2675.41	3.68453e+06		High	High	1.625e-05	1.236e-05	2.76	43.73
	High	[R].GQISEPLK.[T]		0.0203096	0.000978838	1	2	19	P17710	P17710 [826-833]		0	871.488	7.90359e+08		High	High	0.0004234	0.005089	1.57	18.81
	High	[R].HIDLVEGDEGR.[M]		1.27265e-08	4.17952e-05	1	2	10	P17710	P17710 [300-310]		0	1239.6	627352023		High	High	1.625e-05	3.08e-11	3.39	20.1
	High	[K].KGFLFR.[G]		0.129281	0.00837427	1	2	1	P17710	P17710 [820-825]		1	767.456	177244496		High	High	0.004479	0.0475	2.12	26.61
	High	[K].KLPVGFTFSFPCR.[Q]	1xCarbamidomethyl [C12]	1.71173e-05	4.17952e-05	1	5	6	P17710	P17710 [203-215]		1	1555.81	1.82319e+08		High	High	1.625e-05	4.444e-07	3.52	51.45
	High	[R].LAEQHR.[Q]		0.0714025	0.00428496	1	2	8	P17710	P17710 [519-524]		0	753.4	2.48541e+06		High	High	0.00219	0.02367	1.51	7.88
	High	[R].LALLQVR.[AR]		0.0777468	0.00472579	2	3	8	P17710; Q91W97	P17710 [851-857]; Q91W97 [792-798]		0	812.535	2332634669	Shared	High	High	0.002453	0.02628	2.34	38.37
	High	[K].IDEAVLITWTK.[R]		6.04179e-06	4.17952e-05	1	5	6	P17710	P17710 [219-229]		0	1288.71	2.5415e+07		High	High	1.625e-05	1.114e-07	3.46	50.13
	High	[K].IDEAVLITWTKR.[F]		2.2518e-08	4.17952e-05	1	5	5	P17710	P17710 [219-230]		1	1444.82	4.94357e+07		High	High	1.625e-05	6.583e-11	3.93	45.3
	High	[RK].IDKYLYAMR.[L-]		0.00434696	0.000142124	1	5	5	P17710	P17710 [78-86]		1	1172.61	4.70165e+07		High	High	4.59e-05	0.0006917	2.89	29.21
	High	[RK].IDKYLYAMR.[L-]	1xOxidation [M8]	0.000370192	4.17952e-05	1	5	5	P17710	P17710 [78-86]		1	1188.61	2.23059e+07		High	High	1.625e-05	2.631e-05	2.61	20.82
	High	[R].LGVEPSHDDCVSVQHVCTIVSFR.[S]	2xCarbamidomethyl [C10; C17]	9.00408e-17	4.17952e-05	1	2	6	P17710	P17710 [415-437]		0	2641.25	98046464		High	High	1.625e-05	6.305e-16	7.7	41.63
	High	[K].LPVGFTFSFPCR.[Q]	1xCarbamidomethyl [C11]	4.65507e-09	4.17952e-05	1	5	8	P17710	P17710 [204-215]		0	1427.71	126188725		High	High	1.625e-05	8.093e-12	3.88	57.86
	High	[K].LRSEMEMGLR.[K]	2xOxidation [M5; M7]	0.00304801	9.22271e-05	1	2	6	P17710	P17710 [547-556]		1	1253.6	4.98413e+07		High	High	3.113e-05	0.0004319	2.75	11.65
	High	[K].LRSEMEMGLRK.[E]		2.66027e-06	4.17952e-05	1	2	1	P17710	P17710 [547-557]		2	1349.7	1.84852e+06		High	High	1.625e-05	3.734e-08	3	19.16
	High	[K].LRSEMEMGLRK.[E]	1xOxidation [M7]	0.073302	0.00438564	1	2	1	P17710	P17710 [547-557]		2	1365.7	1.04314e+06		High	High	0.002281	0.02442	2.78	13.47
	High	[K].LRSEMEMGLRK.[E]	2xOxidation [M5; M7]	0.000536336	4.17952e-05	1	2	3	P17710	P17710 [547-557]		2	1381.69	6.18903e+06		High	High	1.625e-05	4.322e-05	3.22	9.99
	High	[R].LRTTVGVDGSLYK.[M]		2.32614e-05	4.17952e-05	1	2	2	P17710	P17710 [462-474]		1	1408.78	3.52887e+06		High	High	1.625e-05	6.648e-07	3.44	28.63
	High	[R].LSDEILIDILTR.[F]		2.42785e-05	4.17952e-05	1	5	3	P17710	P17710 [87-98]		0	1400.8	6.95724e+06		High	High	1.625e-05	7.05e-07	3.87	66.88
	High	[R].ITPELLTR.[G]		0.00285916	9.22271e-05	1	2	18	P17710	P17710 [380-387]		0	942.562	1.95314e+09		High	High	3.113e-05	0.0003963	2.27	34.09
	High	[R].LVPDSDVR.[F]		0.0106673	0.000538616	1	2	7	P17710	P17710 [490-497]		0	900.479	980663096		High	High	0.0001747	0.002243	1.53	17.47
	High	[K].MLPTFVR.[SA]		0.0808456	0.00489503	3	8	2	O08528; P17710; Q91W97	O08528 [63-69]; P17710 [119-125]; Q91W97 [63-69]		0	863.481	7047217	Shared	High	High	0.0026	0.02754	1.6	39.27
	High	[K].MLPTFVR.[SA]	1xOxidation [M1]	0.0488582	0.00282914	3	8	2	O08528; P17710; Q91W97	O08528 [63-69]; P17710 [119-125]; Q91W97 [63-69]		0	879.476	3.8969e+06	Shared	High	High	0.001326	0.01515	1.16	35.39
	High	[K].MISGMYLGEIVR.[HN]		2.91489e-07	4.17952e-05	3	7	8	Q3TRM8; O08528; P17710	Q3TRM8 [749-760]; O08528 [744-755]; P17710 [800-811]		0	1368.7	5.65955e+07	Shared	High	High	1.625e-05	1.99e-09	3.3	52.2
	High	[K].MISGMYLGEIVR.[HN]	1xOxidation [M]	1.50152e-07	4.17952e-05	3	7	17	Q3TRM8; O08528; P17710	Q3TRM8 [749-760]; O08528 [744-755]; P17710 [800-811]		0	1384.7	1.15739e+08	Shared	High	High	1.625e-05	8.186e-10	3.66	45.74
	High	[K].MISGMYLGEIVR.[HN]	2xOxidation [M1; M5]	9.78738e-08	4.17952e-05	3	7	9	Q3TRM8; O08528; P17710	Q3TRM8 [749-760]; O08528 [744-755]; P17710 [800-811]		0	1400.69	2.93907e+08	Shared	High	High	1.625e-05	4.63e-10	3.52	42.35
	High	[R].MPLGFTFSFPCK.[Q]	1xCarbamidomethyl [C11]	4.86504e-08	4.17952e-05	1	2	9	P17710	P17710 [652-663]		0	1431.68	28902825		High	High	1.625e-05	1.84e-10	3.8	59.83
	High	[R].MPLGFTFSFPCK.[Q]	1xCarbamidomethyl [C11]; 1xOxidation [M1]	1.63138e-09	4.17952e-05	1	2	9	P17710	P17710 [652-663]		0	1447.67	3.78524e+07		High	High	1.625e-05	2.016e-12	4.41	55.64
	High	[K].MVSGMYMGELVR.[L]		3.7198e-06	4.17952e-05	1	2	7	P17710	P17710 [352-363]		0	1372.64	2.10728e+07		High	High	1.625e-05	5.854e-08	3.26	45.64
	High	[K].MVSGMYMGELVR.[L]	1xOxidation [M]	2.13253e-06	4.17952e-05	1	2	7	P17710	P17710 [352-363]		0	1388.64	2.82212e+07		High	High	1.625e-05	2.78e-08	3.91	42.46
	High	[K].MVSGMYMGELVR.[L]	2xOxidation [M5; M]	2.8736e-07	4.17952e-05	1	2	10	P17710	P17710 [352-363]		0	1404.63	3.0135e+07		High	High	1.625e-05	1.943e-09	3.45	36.06
	High	[K].MVSGMYMGELVR.[L]	3xOxidation [M1; M5; M7]	1.85979e-07	4.17952e-05	1	2	6	P17710	P17710 [352-363]		0	1420.63	7.63553e+07		High	High	1.625e-05	1.088e-09	3.21	25.36
	High	[R].NILIDFTK.[RK]		0.00242784	4.17952e-05	2	4	42	O08528; P17710	O08528 [756-763]; P17710 [812-819]		0	963.551	1.41813e+09	Shared	High	High	1.625e-05	0.0003192	2.2	46.75
	High	[R].NILIDFTKK.[G]		1.50548e-05	4.17952e-05	1	2	17	P17710	P17710 [812-820]		1	1091.65	280003769		High	High	1.625e-05	3.753e-07	2.97	39.78
	High	[R].NILIDFTKKGFLFR.[G]		1.73404e-06	4.17952e-05	1	2	6	P17710	P17710 [812-825]		2	1711.99	1.01696e+06		High	High	1.625e-05	2.114e-08	2.94	56.65
	High	[K].QALMEVK.[K]		0.0220754	0.00109798	1	2	6	P17710	P17710 [538-544]		0	818.444	147630944		High	High	0.0004938	0.00565	2.42	21.75
	High	[K].QALMEVK.[K]	1xOxidation [M4]	0.0260668	0.00137538	1	2	12	P17710	P17710 [538-544]		0	834.439	3.33998e+07		High	High	0.0006168	0.006988	1.22	13.48
	High	[R].QIEETLSHFR.[L]		1.53603e-06	4.17952e-05	1	2	13	P17710	P17710 [525-534]		0	1259.64	1.10773e+09		High	High	1.625e-05	1.797e-08	2.08	30.31
	High	[K].QTSLDCGILITWTK.[G]	1xCarbamidomethyl [C6]	5.05501e-06	4.17952e-05	1	2	3	P17710	P17710 [664-677]		0	1635.84	1.87307e+07		High	High	1.625e-05	8.807e-08	3.57	53.49
	High	[K].RAAQLCGAGMAAVVEK.[I]	1xCarbamidomethyl [C6]	5.10061e-10	4.17952e-05	1	2	1	P17710	P17710 [885-900]		1	1631.84	2.28355e+06		High	High	1.625e-05	4.306e-13	5.67	29.73
	High	[R].RLVPDSDVR.[F]		0.00577161	0.00018204	1	2	7	P17710	P17710 [489-497]		1	1056.58	3.59315e+07		High	High	5.705e-05	0.001007	2.97	17.07
	High	[R].SANLVAATLGAILNR.[L]		0.000189371	4.17952e-05	1	2	4	P17710	P17710 [438-452]		0	1483.86	181899323		High	High	1.625e-05	1.083e-05	4.19	67.11
	High	[R].SEMEMGLR.[K]		0.0156902	0.000740622	1	2	10	P17710	P17710 [549-556]		0	952.423	34381227		High	High	0.0003342	0.003653	2.16	25.84
	High	[R].SEMEMGLR.[K]	1xOxidation [M]	0.00410712	0.000142124	1	2	11	P17710	P17710 [549-556]		0	968.418	3.02751e+07		High	High	4.59e-05	0.0006435	2.13	17.29
	High	[R].SEMEMGLR.[K]	2xOxidation [M3; M5]	0.141714	0.00927481	1	2	2	P17710	P17710 [549-556]		0	984.412	2.40395e+06		High	High	0.004861	0.05329	1.69	11.2
	High	[R].SEMEMGLRK.[E]		0.00285916	9.22271e-05	1	2	1	P17710	P17710 [549-557]		1	1080.52	6.07364e+06		High	High	3.113e-05	0.0003971	1.92	18.02
	High	[R].SEMEMGLRK.[E]	1xOxidation [M]	0.000362357	4.17952e-05	1	2	7	P17710	P17710 [549-557]		1	1096.51	1.47132e+07		High	High	1.625e-05	2.56e-05	3.05	12.23
	High	[R].SEMEMGLRK.[E]	2xOxidation [M3; M5]	0.000524988	4.17952e-05	1	2	8	P17710	P17710 [549-557]		1	1112.51	8.9425e+06		High	High	1.625e-05	4.194e-05	2.66	9.57
	High	[R].SIPDGSEK.[G]		0.103865	0.00652501	1	4	2	P17710	P17710 [126-133]		0	832.405	2.19443e+06		High	High	0.003689	0.03692	1.31	10.88
	High	[R].SIPDGSEKGDFIALDLGGSSFR.[I]		2.52402e-08	4.17952e-05	1	4	2	P17710	P17710 [126-147]		1	2268.11	3.23443e+06		High	High	1.625e-05	7.687e-11	3.2	51.94
	High	[R].SIPDGTEHGDFLALDLGGTNFR.[V]		5.90137e-13	4.17952e-05	1	2	9	P17710	P17710 [574-595]		0	2332.12	8.34177e+07		High	High	1.625e-05	6.305e-16	4.56	53.61
	High	[R].TDFDKVVDEYSLNSGK.[Q]		8.0409e-11	4.17952e-05	1	2	7	P17710	P17710 [779-794]		1	1816.86	1.84635e+08		High	High	1.625e-05	3.7e-14	5.21	39.71
	High	[R].TEFDRELDR.[G]		0.0808456	0.00489503	1	2	2	P17710	P17710 [331-339]		1	1180.56	20650358		High	High	0.0026	0.02755	1.56	20.63
	High	[R].TTVGVDGSLYK.[M]		7.23039e-05	4.17952e-05	1	2	13	P17710	P17710 [464-474]		0	1139.59	1425991396		High	High	1.625e-05	3.008e-06	3.58	28.01
	High	[K].TVCGVVSK.[R]	1xCarbamidomethyl [C3]	0.00619494	0.00018204	1	2	4	P17710	P17710 [877-884]		0	849.45	1.75188e+08		High	High	5.705e-05	0.001096	1.92	13.13
	High	[R].VQVNHEK.[S]		0.0220754	0.00109798	1	4	5	P17710	P17710 [151-157]		0	853.453	6.58541e+06		High	High	0.0004938	0.005637	1.48	8.39
	High	[K].VVDEYSLNSGK.[Q]		2.24464e-05	4.17952e-05	1	2	8	P17710	P17710 [784-794]		0	1210.6	905662628		High	High	1.625e-05	6.376e-07	2.47	21.31
	High	[K].YLYAMR.[L-]		0.11706	0.00762997	1	6	8	P17710	P17710 [81-86]		0	816.407	3.60912e+07		High	High	0.00416	0.0425	1.21	26.79
	High	[K].YLYAMR.[L-]	1xOxidation [M5]	0.101906	0.0063568	1	6	5	P17710	P17710 [81-86]		0	832.402	76070383		High	High	0.003606	0.03604	1.59	17.97
High	Master Protein	Q64521	Glycerol-3-phosphate dehydrogenase, mitochondrial OS=Mus musculus OX=10090 GN=Gpd2 PE=1 SV=2	0	577.412	80	56	315	56	727	80.9	6.61	929.47	56	0	0	4.68329e+09	High	1
	Confidence	Annotated Sequence	Modifications	Qvality PEP	Qvality q-value	# Protein Groups	# Proteins	# PSMs	Master Protein Accessions	Positions in Master Proteins	Modifications in Master Proteins	# Missed Cleavages	Theo. MH+ [Da]	Abundance: F6: Sample	Quan Info	Found in Sample: [S6] F6: Sample	Confidence (by Search Engine): Sequest HT	Percolator q-Value (by Search Engine): Sequest HT	Percolator PEP (by Search Engine): Sequest HT	XCorr (by Search Engine): Sequest HT	Top Apex RT [min]
	High	[R].ALEHFPMLQK.[D]	1xOxidation [M7]	0.000101822	4.17952e-05	1	2	5	Q64521	Q64521 [200-209]		0	1229.63	2.00554e+07		High	High	1.625e-05	4.745e-06	1.91	30.09
	High	[K].AIMNLDVEQYR.[M]		5.6734e-05	4.17952e-05	1	2	7	Q64521	Q64521 [125-135]		0	1351.67	5.47028e+07		High	High	1.625e-05	2.178e-06	3.58	42.41
	High	[K].AIMNLDVEQYR.[M]	1xOxidation [M3]	2.49812e-05	4.17952e-05	1	2	6	Q64521	Q64521 [125-135]		0	1367.66	1.52992e+08		High	High	1.625e-05	7.342e-07	3.66	32.53
	High	[R].ANLLEIAPHLSAPLPIMLPLYK.[W]	1xOxidation [M17]	2.224e-12	4.17952e-05	1	2	2	Q64521	Q64521 [145-166]		0	2430.38	3.58858e+06		High	High	1.625e-05	6.305e-16	6.21	66.87
	High	[R].CKDVLTGQEFDVR.[A]	1xCarbamidomethyl [C1]	8.81751e-06	4.17952e-05	1	2	2	Q64521	Q64521 [270-282]		1	1566.76	25505707		High	High	1.625e-05	1.846e-07	4.78	31.63
	High	[K].CVINASGPFTDSVR.[K]	1xCarbamidomethyl [C1]	7.23039e-05	4.17952e-05	1	2	4	Q64521	Q64521 [285-298]		0	1522.73	2.10136e+07		High	High	1.625e-05	3.012e-06	3.85	38.44
	High	[K].CVINASGPFTDSVRK.[M]	1xCarbamidomethyl [C1]	0.0145277	0.000701718	1	2	1	Q64521	Q64521 [285-299]		1	1650.83	2.24459e+06		High	High	0.0003243	0.003326	1.59	31.93
	High	[R].DDFSSGTSSR.[S]		0.0435586	0.00230824	1	2	1	Q64521	Q64521 [101-110]		0	1058.44	1.08085e+06		High	High	0.001095	0.01314	1.74	11.84
	High	[K].DKLVGAIVYYDGQHNDAR.[M]		1.83292e-14	4.17952e-05	1	2	6	Q64521	Q64521 [210-227]		1	2034	111961975		High	High	1.625e-05	6.305e-16	7.13	33.82
	High	[K].DVLTGQEFDVR.[A]		0.000278327	4.17952e-05	1	2	6	Q64521	Q64521 [272-282]		0	1278.63	2.5801e+07		High	High	1.625e-05	1.81e-05	3.29	39.38
	High	[K].DWSPTLYIR.[L]		0.0010259	4.17952e-05	1	2	10	Q64521	Q64521 [474-482]		0	1150.59	2.58811e+08		High	High	1.625e-05	0.0001019	2.22	48.07
	High	[R].EAQLMTLK.[N]		0.0162483	0.000777723	1	2	4	Q64521	Q64521 [58-65]		0	933.507	3.12189e+07		High	High	0.0003342	0.003825	2.15	29.97
	High	[R].EAQLMTLK.[N]	1xOxidation [M5]	0.0121915	0.000580782	1	2	3	Q64521	Q64521 [58-65]		0	949.502	8.63791e+07		High	High	0.0001869	0.002657	2.21	19.1
	High	[R].ELNWSELR.[K]		0.0024802	4.17952e-05	1	2	7	Q64521	Q64521 [580-587]		0	1046.53	5.35821e+07		High	High	1.625e-05	0.0003295	1.58	39.19
	High	[R].ELNWSELRK.[Q]		0.0024979	4.17952e-05	1	2	2	Q64521	Q64521 [580-588]		1	1174.62	3.18024e+06		High	High	1.625e-05	0.0003325	2.34	31.79
	High	[K].EYACTAVDMISR.[R]	1xCarbamidomethyl [C4]	0.00191982	4.17952e-05	1	2	1	Q64521	Q64521 [543-554]		0	1415.63		No Quan Values	High	High	1.625e-05	0.0002353	2.76
	High	[K].EYACTAVDMISR.[R]	1xCarbamidomethyl [C4]; 1xOxidation [M9]	2.49812e-05	4.17952e-05	1	2	3	Q64521	Q64521 [543-554]		0	1431.62	7.46082e+06		High	High	1.625e-05	7.31e-07	3.22	28.07
	High	[R].FHKFDEDEK.[G]		2.82016e-05	4.17952e-05	1	2	2	Q64521	Q64521 [632-640]		1	1194.54	7010947		High	High	1.625e-05	8.608e-07	3.19	11.6
	High	[R].FHKFDEDEKGFITIVDVQR.[V]		1.11763e-15	4.17952e-05	1	2	8	Q64521	Q64521 [632-650]		2	2323.17	4.71428e+07		High	High	1.625e-05	6.305e-16	5.48	42.12
	High	[K].FHNLNAGPSR.[T]		5.6734e-05	4.17952e-05	1	2	4	Q64521	Q64521 [454-463]		0	1112.56	6.53323e+07		High	High	1.625e-05	2.188e-06	2.64	13.83
	High	[R].FLYYEMGYK.[S]		0.000241333	4.17952e-05	1	2	8	Q64521	Q64521 [598-606]		0	1213.56	88268710		High	High	1.625e-05	1.487e-05	1.85	41.23
	High	[R].FLYYEMGYK.[S]	1xOxidation [M6]	0.000513879	4.17952e-05	1	2	6	Q64521	Q64521 [598-606]		0	1229.55	87683760		High	High	1.625e-05	4.089e-05	2.5	33.86
	High	[R].GDVLAAWSGIRPLVTDPK.[S]		5.19446e-07	4.17952e-05	1	2	6	Q64521	Q64521 [392-409]		0	1895.04	81571037		High	High	1.625e-05	4.26e-09	4.37	53.33
	High	[K].GFITIVDVQR.[V]		0.00331926	9.22271e-05	1	2	2	Q64521	Q64521 [641-650]		0	1147.65	6.05411e+06		High	High	3.113e-05	0.0004821	2.99	46.5
	High	[R].KQEELETATR.[F]		2.62259e-06	4.17952e-05	1	1	3	Q64521	Q64521 [588-597]		1	1204.62	1.69224e+06		High	High	1.625e-05	3.659e-08	3.36	11.09
	High	[K].KTDPETGKER.[V]		1.68748e-05	4.17952e-05	1	2	4	Q64521	Q64521 [255-264]		2	1160.59	1.04002e+06		High	High	1.625e-05	4.333e-07	3.68	7.68
	High	[R].LAFLNVQAAEEALPR.[I]		3.49958e-09	4.17952e-05	1	2	16	Q64521	Q64521 [558-572]		0	1641.9	7.60481e+07		High	High	1.625e-05	5.551e-12	4.29	56.81
	High	[R].LAILMK.[T]	1xOxidation [M5]	0.130883	0.00847017	1	2	3	Q64521	Q64521 [701-706]		0	704.438	125934115		High	High	0.004533	0.04823	1.74	25.4
	High	[K].LVGAIVYYDGQHNDAR.[M]		1.18191e-10	4.17952e-05	1	2	7	Q64521	Q64521 [212-227]		0	1790.88	3.14561e+07		High	High	1.625e-05	6.199e-14	4.47	32.75
	High	[R].LVQDYGLESEVAQHLAK.[T]		1.2113e-13	4.17952e-05	1	2	6	Q64521	Q64521 [483-499]		0	1899.98	637591420		High	High	1.625e-05	6.305e-16	6.25	42.96
	High	[R].LVSEFPYIEAEVK.[Y]		6.71521e-07	4.17952e-05	1	2	7	Q64521	Q64521 [526-538]		0	1523.8	5.82088e+07		High	High	1.625e-05	5.985e-09	4.1	50.18
	High	[K].MASVTGK.[R]	1xOxidation [M1]	0.0835135	0.00509836	1	2	1	Q64521	Q64521 [511-517]		0	709.355	150277		High	High	0.002747	0.02862	1.62	8.91
	High	[R].MNLAIALTAAR.[Y]		2.68281e-05	4.17952e-05	1	2	7	Q64521	Q64521 [228-238]		0	1144.65	9.30581e+07		High	High	1.625e-05	8.048e-07	3.2	47.31
	High	[R].MNLAIALTAAR.[Y]	1xOxidation [M1]	1.58256e-05	4.17952e-05	1	2	7	Q64521	Q64521 [228-238]		0	1160.65	1.18873e+08		High	High	1.625e-05	4.005e-07	3.21	39.23
	High	[K].MTIAGTTDTPTDVTHHPIPSEEDINFILNEVR.[N]		1.86322e-11	4.17952e-05	1	2	1	Q64521	Q64521 [349-380]		0	3563.73	4027782		High	High	1.625e-05	5.323e-15	6.89	58.44
	High	[K].MTIAGTTDTPTDVTHHPIPSEEDINFILNEVR.[N]	1xOxidation [M1]	7.16418e-12	4.17952e-05	1	2	1	Q64521	Q64521 [349-380]		0	3579.73	5757586		High	High	1.625e-05	1.777e-15	7.37	57.01
	High	[K].MYDLVAGSQCLK.[S]	1xCarbamidomethyl [C10]; 1xOxidation [M1]	1.42011e-06	4.17952e-05	1	2	4	Q64521	Q64521 [179-190]		0	1400.65	1.45596e+07		High	High	1.625e-05	1.616e-08	3.22	33.7
	High	[K].NGQVELHEFLQLMSAVQK.[G]		1.03347e-09	4.17952e-05	1	2	3	Q64521	Q64521 [676-693]		0	2071.06	3.08794e+06		High	High	1.625e-05	1.105e-12	6.06	61.88
	High	[K].NGQVELHEFLQLMSAVQK.[G]	1xOxidation [M13]	3.64296e-11	4.17952e-05	1	2	4	Q64521	Q64521 [676-693]		0	2087.06	6.64956e+06		High	High	1.625e-05	1.289e-14	6.75	48.38
	High	[R].NHVVDISDSGLITIAGGK.[W]		2.34715e-09	4.17952e-05	1	2	9	Q64521	Q64521 [419-436]		0	1795.95	64721575		High	High	1.625e-05	3.284e-12	5.83	43.09
	High	[K].NTPEFDILVIGGGATGCGCALDAVTR.[G]	2xCarbamidomethyl [C17; C19]	5.88655e-16	4.17952e-05	1	2	2	Q64521	Q64521 [66-91]		0	2664.28	14299427		High	High	1.625e-05	6.305e-16	6.98	61.16
	High	[K].NVVPICQPSAGVHIVMPGYYSPENMGLLDPATSDGR.[V]	1xCarbamidomethyl [C6]; 2xOxidation [M16; M25]	1.60828e-09	4.17952e-05	1	2	1	Q64521	Q64521 [304-339]		0	3873.82		No Quan Values	High	High	1.625e-05	1.988e-12	3.64
	High	[R].NYLSSDVEVR.[R]		0.000110921	4.17952e-05	1	2	8	Q64521	Q64521 [381-390]		0	1181.58	400551772		High	High	1.625e-05	5.294e-06	2.68	28.28
	High	[R].NYLSSDVEVRR.[G]		4.81502e-05	4.17952e-05	1	2	4	Q64521	Q64521 [381-391]		1	1337.68	7.55165e+06		High	High	1.625e-05	1.747e-06	2.34	23.44
	High	[K].QEELETATR.[F]		0.000852405	4.17952e-05	1	1	6	Q64521	Q64521 [589-597]		0	1076.52	3.87531e+07		High	High	1.625e-05	7.967e-05	2.76	14.05
	High	[R].RGDVLAAWSGIRPLVTDPK.[S]		4.07045e-08	4.17952e-05	1	2	5	Q64521	Q64521 [391-409]		1	2051.14	1.28776e+08		High	High	1.625e-05	1.45e-10	3.43	47.47
	High	[R].RVPIPVDR.[S]		0.0432645	0.00223032	1	2	3	Q64521	Q64521 [715-722]		1	951.573	2.23008e+07		High	High	0.001084	0.01305	1.73	20.28
	High	[K].RWPVVGVR.[L]		0.0011746	4.17952e-05	1	2	4	Q64521	Q64521 [518-525]		1	968.579	40320071		High	High	1.625e-05	0.000122	2.68	28.33
	High	[K].SADTQSISR.[N]		0.00183957	4.17952e-05	1	2	3	Q64521	Q64521 [410-418]		0	964.469	5.32955e+06		High	High	1.625e-05	0.0002224	2.65	10.52
	High	[R].SMAEDTVDAAVK.[F]		3.39479e-05	4.17952e-05	1	2	2	Q64521	Q64521 [442-453]		0	1236.58	12485041		High	High	1.625e-05	1.1e-06	3.28	24.9
	High	[R].SMAEDTVDAAVK.[F]	1xOxidation [M2]	2.96068e-06	4.17952e-05	1	2	5	Q64521	Q64521 [442-453]		0	1252.57	2.47269e+07		High	High	1.625e-05	4.305e-08	3.31	18.77
	High	[K].SRTEQLTDSTEISLLPSDIDR.[Y]		7.927e-11	4.17952e-05	1	2	3	Q64521	Q64521 [607-627]		1	2376.19	27994011		High	High	1.625e-05	3.62e-14	5.22	45.8
	High	[K].SSYVLSK.[S]		0.0441525	0.00242178	1	2	8	Q64521	Q64521 [191-197]		0	783.425	183119949		High	High	0.001139	0.01333	2.12	16.82
	High	[K].TAEENLDR.[R]		0.00894496	0.000271186	1	2	2	Q64521	Q64521 [707-714]		0	947.443	2120758		High	High	8.309e-05	0.001775	2.35	11.29
	High	[R].TEQLTDSTEISLLPSDIDR.[Y]		2.28415e-08	4.17952e-05	1	2	3	Q64521	Q64521 [609-627]		0	2133.06	2.52462e+07		High	High	1.625e-05	6.722e-11	5.57	51.2
	High	[R].TVGLFLQGGK.[D]		0.000218402	4.17952e-05	1	2	11	Q64521	Q64521 [464-473]		0	1019.59	507900706		High	High	1.625e-05	1.31e-05	2.63	38.43
	High	[R].TVGLFLQGGKDWSPTLYIR.[L]		1.57713e-13	4.17952e-05	1	2	2	Q64521	Q64521 [464-482]		1	2151.16	8.31812e+06		High	High	1.625e-05	6.305e-16	6.96	57.48
	High	[K].TYGDKAFEVAK.[M]		9.74348e-06	4.17952e-05	1	2	6	Q64521	Q64521 [500-510]		1	1228.62	2.87304e+07		High	High	1.625e-05	2.091e-07	1.71	21.31
	High	[R].VLESINVQMDENTLHEILCEVDLNK.[N]	1xCarbamidomethyl [C19]; 1xOxidation [M9]	2.41509e-09	4.17952e-05	1	2	1	Q64521	Q64521 [651-675]		0	2971.44	721920		High	High	1.625e-05	3.393e-12	4.83	64.84
	High	[R].VIFFLPWEK.[M]		0.000190726	4.17952e-05	1	2	10	Q64521	Q64521 [340-348]		0	1178.66	519370729		High	High	1.625e-05	1.087e-05	2.3	64.19
	High	[R].VPIPVDR.[S]		0.034794	0.00174996	1	2	7	Q64521	Q64521 [716-722]		0	795.472	114303194		High	High	0.0008303	0.009995	1.67	23.43
	High	[R].WPVVGVR.[L]		0.0585451	0.00349571	1	2	4	Q64521	Q64521 [519-525]		0	812.478	4.41549e+07		High	High	0.00166	0.01882	1.76	37.13
	High	[R].YGAATANYMEVVSLLK.[K]		6.75434e-08	4.17952e-05	1	2	11	Q64521	Q64521 [239-254]		0	1729.88	16551012		High	High	1.625e-05	2.839e-10	4.44	59.92
	High	[R].YGAATANYMEVVSLLK.[K]	1xOxidation [M9]	2.1729e-08	4.17952e-05	1	2	6	Q64521	Q64521 [239-254]		0	1745.88	1.32861e+07		High	High	1.625e-05	6.274e-11	4.31	53.49
	High	[R].YGAATANYMEVVSLLKK.[T]		7.79409e-13	4.17952e-05	1	2	5	Q64521	Q64521 [239-255]		1	1857.98	4.20726e+06		High	High	1.625e-05	6.305e-16	6.58	53.78
	High	[R].YGAATANYMEVVSLLKK.[T]	1xOxidation [M9]	8.68572e-12	4.17952e-05	1	2	4	Q64521	Q64521 [239-255]		1	1873.97	6.66915e+06		High	High	1.625e-05	2.181e-15	5.57	47.08
High	Master Protein	P99024	Tubulin beta-5 chain OS=Mus musculus OX=10090 GN=Tubb5 PE=1 SV=1	0	576.822	70	33	657	3	444	49.6	4.89	1891.78	33	0	2	7.05626e+07	High	1
	Confidence	Annotated Sequence	Modifications	Qvality PEP	Qvality q-value	# Protein Groups	# Proteins	# PSMs	Master Protein Accessions	Positions in Master Proteins	Modifications in Master Proteins	# Missed Cleavages	Theo. MH+ [Da]	Abundance: F6: Sample	Quan Info	Found in Sample: [S6] F6: Sample	Confidence (by Search Engine): Sequest HT	Percolator q-Value (by Search Engine): Sequest HT	Percolator PEP (by Search Engine): Sequest HT	XCorr (by Search Engine): Sequest HT	Top Apex RT [min]
	High	[R].AILVDLEPGTMDSVR.[S]		3.22526e-06	4.17952e-05	3	5	2	Q9ERD7; P99024; Q9CWF2	Q9ERD7 [63-77]; P99024 [63-77]; Q9CWF2 [63-77]		0	1615.84	716471	Shared	High	High	1.625e-05	4.808e-08	3.31	50.4
	High	[R].AILVDLEPGTMDSVR.[S]	1xOxidation [M11]	1.6592e-07	4.17952e-05	3	5	4	Q9ERD7; P99024; Q9CWF2	Q9ERD7 [63-77]; P99024 [63-77]; Q9CWF2 [63-77]		0	1631.83	1.04829e+07	Shared	High	High	1.625e-05	9.378e-10	3.51	44.31
	High	[R].ALTVPELTQQVFDAK.[N]		1.87804e-05	4.17952e-05	1	1	13	P99024	P99024 [283-297]		0	1659.9	16278343		High	High	1.625e-05	5e-07	3.08	55.88
	High	[K].EAESCDCLQGFQLTHSLGGGTGSGMGTLLISK.[I]	2xCarbamidomethyl [C5; C7]	1.65181e-16	4.17952e-05	2	3	4	P99024; P68372	P99024 [123-154]; P68372 [123-154]		0	3311.53	6.66561e+06	Shared	High	High	1.625e-05	6.305e-16	7.89	54.8
	High	[K].EAESCDCLQGFQLTHSLGGGTGSGMGTLLISK.[I]	2xCarbamidomethyl [C5; C7]; 1xOxidation [M25]	2.98856e-17	4.17952e-05	2	3	4	P99024; P68372	P99024 [123-154]; P68372 [123-154]		0	3327.53	3.81874e+07	Shared	High	High	1.625e-05	6.305e-16	9.18	49.89
	High	[R].EEYPDR.[I]		0.13915	0.00897839	6	7	1	Q9ERD7; A2AQ07; P99024; P68372; Q9CWF2; Q922F4	Q9ERD7 [157-162]; A2AQ07 [157-162]; P99024 [157-162]; P68372 [157-162]; Q9CWF2 [157-162]; Q922F4 [157-162]		0	808.347	296798	Shared	High	High	0.004769	0.05211	1.62	10.66
	High	[R].EEYPDRIMNTFSVVPSPK.[V]	1xOxidation [M8]	8.25837e-07	4.17952e-05	3	3	4	Q9ERD7; P99024; P68372	Q9ERD7 [157-174]; P99024 [157-174]; P68372 [157-174]		1	2125.03	1.61859e+07	Shared	High	High	1.625e-05	7.904e-09	4.38	41.01
	High	[R].EIVHLQAGQCGNQIGAK.[F]	1xCarbamidomethyl [C10]	3.94551e-10	4.17952e-05	4	7	14	Q9ERD7; P99024; P68372; Q9CWF2	Q9ERD7 [3-19]; P99024 [3-19]; P68372 [3-19]; Q9CWF2 [3-19]		0	1822.92	1.30525e+09	Shared	High	High	1.625e-05	3.053e-13	5.17	24.96
	High	[K].EVDEQMLNVQNK.[N]		2.69493e-07	4.17952e-05	3	4	7	P99024; P68372; Q9CWF2	P99024 [325-336]; P68372 [325-336]; Q9CWF2 [325-336]		0	1446.69	157415195	Shared	High	High	1.625e-05	1.78e-09	3.94	28.63
	High	[K].EVDEQMLNVQNK.[N]	1xOxidation [M6]	2.25478e-07	4.17952e-05	3	4	17	P99024; P68372; Q9CWF2	P99024 [325-336]; P68372 [325-336]; Q9CWF2 [325-336]		0	1462.68	1.08023e+08	Shared	High	High	1.625e-05	1.411e-09	3.04	18.64
	High	[R].FPGQLNADLR.[K]		4.19934e-06	4.17952e-05	6	8	30	Q9ERD7; A2AQ07; P99024; P68372; Q9CWF2; Q922F4	Q9ERD7 [242-251]; A2AQ07 [242-251]; P99024 [242-251]; P68372 [242-251]; Q9CWF2 [242-251]; Q922F4 [242-251]		0	1130.6	1298782922	Shared	High	High	1.625e-05	6.854e-08	2.83	36.36
	High	[R].FPGQLNADLRK.[L]		4.0128e-08	4.17952e-05	6	8	19	Q9ERD7; A2AQ07; P99024; P68372; Q9CWF2; Q922F4	Q9ERD7 [242-252]; A2AQ07 [242-252]; P99024 [242-252]; P68372 [242-252]; Q9CWF2 [242-252]; Q922F4 [242-252]		1	1258.69	6.4364e+07	Shared	High	High	1.625e-05	1.422e-10	3.17	28.85
	High	[K].GHYTEGAELVDSVLDVVR.[K]		8.52434e-10	4.17952e-05	5	7	8	Q9ERD7; P99024; P68372; Q9CWF2; Q922F4	Q9ERD7 [104-121]; P99024 [104-121]; P68372 [104-121]; Q9CWF2 [104-121]; Q922F4 [104-121]		0	1958.98	3.29841e+07	Shared	High	High	1.625e-05	8.501e-13	4.98	59.16
	High	[K].GHYTEGAELVDSVLDVVRK.[E]		8.31065e-17	4.17952e-05	5	7	9	Q9ERD7; P99024; P68372; Q9CWF2; Q922F4	Q9ERD7 [104-122]; P99024 [104-122]; P68372 [104-122]; Q9CWF2 [104-122]; Q922F4 [104-122]		1	2087.08	2.84354e+08	Shared	High	High	1.625e-05	6.305e-16	8.44	54.5
	High	[R].HGRYLTVAAVFRGR.[M]		0.00135443	4.17952e-05	2	3	2	P99024; P68372	P99024 [307-320]; P68372 [307-320]		2	1602.9	6643864	Shared	High	High	1.625e-05	0.0001469	2.66	28.46
	High	[R].KEAESCDCLQGFQLTHSLGGGTGSGMGTLLISK.[I]	2xCarbamidomethyl [C6; C8]	2.00954e-17	4.17952e-05	2	3	4	P99024; P68372	P99024 [122-154]; P68372 [122-154]		1	3439.63	2.05389e+06	Shared	High	High	1.625e-05	6.305e-16	7	50.73
	High	[R].KEAESCDCLQGFQLTHSLGGGTGSGMGTLLISK.[I]	2xCarbamidomethyl [C6; C8]; 1xOxidation [M26]	6.99229e-19	4.17952e-05	2	3	4	P99024; P68372	P99024 [122-154]; P68372 [122-154]		1	3455.62	1.88878e+06	Shared	High	High	1.625e-05	6.305e-16	9.36	45.9
	High	[R].KLAVNMVPFPR.[L]		4.64633e-05	4.17952e-05	6	8	6	Q9ERD7; A2AQ07; P99024; P68372; Q9CWF2; Q922F4	Q9ERD7 [252-262]; A2AQ07 [252-262]; P99024 [252-262]; P68372 [252-262]; Q9CWF2 [252-262]; Q922F4 [252-262]		1	1271.73	1.19342e+08	Shared	High	High	1.625e-05	1.666e-06	2.98	42.52
	High	[R].KLAVNMVPFPR.[L]	1xOxidation [M6]	5.92147e-05	4.17952e-05	6	8	13	Q9ERD7; A2AQ07; P99024; P68372; Q9CWF2; Q922F4	Q9ERD7 [252-262]; A2AQ07 [252-262]; P99024 [252-262]; P68372 [252-262]; Q9CWF2 [252-262]; Q922F4 [252-262]		1	1287.72	4.27347e+08	Shared	High	High	1.625e-05	2.314e-06	3.24	35.58
	High	[K].LAVNMVPFPR.[L]		7.38677e-05	4.17952e-05	6	8	16	Q9ERD7; A2AQ07; P99024; P68372; Q9CWF2; Q922F4	Q9ERD7 [253-262]; A2AQ07 [253-262]; P99024 [253-262]; P68372 [253-262]; Q9CWF2 [253-262]; Q922F4 [253-262]		0	1143.63	1.45318e+09	Shared	High	High	1.625e-05	3.103e-06	3.22	49.04
	High	[K].LAVNMVPFPR.[L]	1xOxidation [M5]	1.37036e-06	4.17952e-05	6	8	33	Q9ERD7; A2AQ07; P99024; P68372; Q9CWF2; Q922F4	Q9ERD7 [253-262]; A2AQ07 [253-262]; P99024 [253-262]; P68372 [253-262]; Q9CWF2 [253-262]; Q922F4 [253-262]		0	1159.63	2.55493e+09	Shared	High	High	1.625e-05	1.555e-08	2.38	41.52
	High	[R].LHFFMPGFAPLTSR.[G]		3.79023e-08	4.17952e-05	3	5	19	P99024; P68372; Q9CWF2	P99024 [263-276]; P68372 [263-276]; Q9CWF2 [263-276]		0	1620.84	3.96724e+08	Shared	High	High	1.625e-05	1.315e-10	3.87	57.2
	High	[R].LHFFMPGFAPLTSR.[G]	1xOxidation [M5]	1.11135e-08	4.17952e-05	3	5	15	P99024; P68372; Q9CWF2	P99024 [263-276]; P68372 [263-276]; Q9CWF2 [263-276]		0	1636.83	1.94843e+07	Shared	High	High	1.625e-05	2.59e-11	4.52	50.74
	High	[R].IMNTFSVVPSPK.[V]		1.5918e-06	4.17952e-05	3	4	3	Q9ERD7; P99024; P68372	Q9ERD7 [163-174]; P99024 [163-174]; P68372 [163-174]		0	1319.7	8696576	Shared	High	High	1.625e-05	1.897e-08	3.09	42.56
	High	[R].IMNTFSVVPSPK.[V]	1xOxidation [M2]	1.969e-07	4.17952e-05	3	4	36	Q9ERD7; P99024; P68372	Q9ERD7 [163-174]; P99024 [163-174]; P68372 [163-174]		0	1335.7	2.32842e+09	Shared	High	High	1.625e-05	1.173e-09	3.09	37.61
	High	[K].IREEYPDR.[I]		0.00776755	0.000227142	5	6	10	A2AQ07; P99024; P68372; Q9CWF2; Q922F4	A2AQ07 [155-162]; P99024 [155-162]; P68372 [155-162]; Q9CWF2 [155-162]; Q922F4 [155-162]		1	1077.53	2601944853	Shared	High	High	7.016e-05	0.001477	2.31	12.03
	High	[K].IREEYPDRIMNTFSVVPSPK.[V]	1xOxidation [M10]	2.93576e-07	4.17952e-05	2	2	10	P99024; P68372	P99024 [155-174]; P68372 [155-174]		2	2394.21	8.54302e+07	Shared	High	High	1.625e-05	2.004e-09	3.36	38.56
	High	[R].ISEQFTAMFR.[R]		1.83828e-05	4.17952e-05	4	6	7	Q9ERD7; P99024; P68372; Q9CWF2	Q9ERD7 [381-390]; P99024 [381-390]; P68372 [381-390]; Q9CWF2 [381-390]		0	1229.6	4.72617e+08	Shared	High	High	1.625e-05	4.853e-07	3.37	45.18
	High	[R].ISEQFTAMFR.[R]	1xOxidation [M8]	5.06153e-05	4.17952e-05	4	6	27	Q9ERD7; P99024; P68372; Q9CWF2	Q9ERD7 [381-390]; P99024 [381-390]; P68372 [381-390]; Q9CWF2 [381-390]		0	1245.59	1.46946e+09	Shared	High	High	1.625e-05	1.879e-06	3.12	36.85
	High	[R].ISVYYNEATGGK.[Y]		3.04637e-06	4.17952e-05	1	1	2	P99024	P99024 [47-58]		0	1301.64	2.71899e+07		High	High	1.625e-05	4.469e-08	3.28	26.86
	High	[K].LTTPTYGDLNHLVSATMSGVTTCLR.[F]	1xCarbamidomethyl [C23]	2.82542e-09	4.17952e-05	3	5	6	P99024; P68372; Q9CWF2	P99024 [217-241]; P68372 [217-241]; Q9CWF2 [217-241]		0	2708.34	5.69451e+07	Shared	High	High	1.625e-05	4.175e-12	6.33	61.97
	High	[K].LTTPTYGDLNHLVSATMSGVTTCLR.[F]	1xCarbamidomethyl [C23]; 1xOxidation [M17]	6.56617e-15	4.17952e-05	3	5	12	P99024; P68372; Q9CWF2	P99024 [217-241]; P68372 [217-241]; Q9CWF2 [217-241]		0	2724.33	2.05571e+08	Shared	High	High	1.625e-05	6.305e-16	5.76	52.44
	High	[K].MAVTFIGNSTAIQELFKR.[I]		2.60395e-06	4.17952e-05	1	1	3	P99024	P99024 [363-380]		1	2026.08	1.38579e+07		High	High	1.625e-05	3.623e-08	2.99	57.12
	High	[K].MAVTFIGNSTAIQELFKR.[I]	1xOxidation [M1]	1.20269e-13	4.17952e-05	1	1	4	P99024	P99024 [363-380]		1	2042.07	2.03707e+06		High	High	1.625e-05	6.305e-16	6.57	56.97
	High	[-].MREIVHIQAGQCGNQIGAK.[F]	1xCarbamidomethyl [C12]	2.65138e-16	4.17952e-05	4	7	4	Q9ERD7; P99024; P68372; Q9CWF2	Q9ERD7 [1-19]; P99024 [1-19]; P68372 [1-19]; Q9CWF2 [1-19]		1	2110.06	4.61445e+07	Shared	High	High	1.625e-05	6.305e-16	6.32	26.43
	High	[-].MREIVHIQAGQCGNQIGAK.[F]	1xCarbamidomethyl [C12]; 1xOxidation [M1]	1.32129e-12	4.17952e-05	4	7	4	Q9ERD7; P99024; P68372; Q9CWF2	Q9ERD7 [1-19]; P99024 [1-19]; P68372 [1-19]; Q9CWF2 [1-19]		1	2126.06	6.59451e+07	Shared	High	High	1.625e-05	6.305e-16	6.13	21.44
	High	[R].MSMKEVDEQMLNVQNK.[N]		7.21169e-07	4.17952e-05	3	4	1	P99024; P68372; Q9CWF2	P99024 [321-336]; P68372 [321-336]; Q9CWF2 [321-336]		1	1923.9	575166	Shared	High	High	1.625e-05	6.604e-09	4	37.87
	High	[R].MSMKEVDEQMLNVQNK.[N]	1xOxidation [M10]	8.85723e-08	4.17952e-05	3	4	1	P99024; P68372; Q9CWF2	P99024 [321-336]; P68372 [321-336]; Q9CWF2 [321-336]		1	1939.89	816176	Shared	High	High	1.625e-05	4.084e-10	4.92	27.95
	High	[R].MSMKEVDEQMLNVQNK.[N]	2xOxidation [M3; M]	7.79409e-13	4.17952e-05	3	4	6	P99024; P68372; Q9CWF2	P99024 [321-336]; P68372 [321-336]; Q9CWF2 [321-336]		1	1955.89	1.77449e+07	Shared	High	High	1.625e-05	6.305e-16	5.41	24.88
	High	[R].MSMKEVDEQMLNVQNK.[N]	3xOxidation [M1; M3; M10]	2.08847e-11	4.17952e-05	3	4	3	P99024; P68372; Q9CWF2	P99024 [321-336]; P68372 [321-336]; Q9CWF2 [321-336]		1	1971.88	46519961	Shared	High	High	1.625e-05	6.18e-15	6.67	17.05
	High	[K].NMMAACDPR.[H]	1xCarbamidomethyl [C6]	0.000997075	4.17952e-05	5	7	4	Q9ERD7; P99024; P68372; Q9CWF2; Q922F4	Q9ERD7 [298-306]; P99024 [298-306]; P68372 [298-306]; Q9CWF2 [298-306]; Q922F4 [298-306]		0	1065.43	80979044	Shared	High	High	1.625e-05	9.824e-05	2.58	17.63
	High	[K].NMMAACDPR.[H]	1xCarbamidomethyl [C6]; 1xOxidation [M]	0.00122589	4.17952e-05	5	7	13	Q9ERD7; P99024; P68372; Q9CWF2; Q922F4	Q9ERD7 [298-306]; P99024 [298-306]; P68372 [298-306]; Q9CWF2 [298-306]; Q922F4 [298-306]		0	1081.42	7.03057e+07	Shared	High	High	1.625e-05	0.0001297	2.78	11.87
	High	[K].NMMAACDPR.[H]	1xCarbamidomethyl [C6]; 2xOxidation [M2; M3]	0.00713616	0.00018204	5	7	16	Q9ERD7; P99024; P68372; Q9CWF2; Q922F4	Q9ERD7 [298-306]; P99024 [298-306]; P68372 [298-306]; Q9CWF2 [298-306]; Q922F4 [298-306]		0	1097.42	30094366	Shared	High	High	5.705e-05	0.001329	3.09	9.72
	High	[K].NSSYFVEWIPNNVK.[TV]		8.32845e-06	4.17952e-05	5	7	10	Q9ERD7; P99024; P68372; Q9CWF2; Q922F4	Q9ERD7 [337-350]; P99024 [337-350]; P68372 [337-350]; Q9CWF2 [337-350]; Q922F4 [337-350]		0	1696.83	4.70778e+08	Shared	High	High	1.625e-05	1.707e-07	2.1	52.98
	High	[K].RISEQFTAMFR.[R]		1.01427e-07	4.17952e-05	4	6	6	Q9ERD7; P99024; P68372; Q9CWF2	Q9ERD7 [380-390]; P99024 [380-390]; P68372 [380-390]; Q9CWF2 [380-390]		1	1385.7	6.97072e+07	Shared	High	High	1.625e-05	4.857e-10	3.11	39.71
	High	[K].RISEQFTAMFR.[R]	1xOxidation [M9]	0.000631891	4.17952e-05	4	6	12	Q9ERD7; P99024; P68372; Q9CWF2	Q9ERD7 [380-390]; P99024 [380-390]; P68372 [380-390]; Q9CWF2 [380-390]		1	1401.69	131252546	Shared	High	High	1.625e-05	5.351e-05	3.12	32.17
	High	[R].SGPFGQIFRPDNFVFGQSGAGNNWAK.[G]		1.47728e-18	4.17952e-05	3	6	21	P99024; P68372; Q9CWF2	P99024 [78-103]; P68372 [78-103]; Q9CWF2 [78-103]		0	2798.34	1.23347e+09	Shared	High	High	1.625e-05	6.305e-16	8.34	58.1
	High	[K].TAVCDIPPR.[G]	1xCarbamidomethyl [C4]	3.83242e-05	4.17952e-05	3	5	115	P99024; P68372; Q9CWF2	P99024 [351-359]; P68372 [351-359]; Q9CWF2 [351-359]		0	1028.52	6.12424e+08	Shared	High	High	1.625e-05	1.289e-06	2.91	20.39
	High	[R].TLKLTTPTYGDLNHLVSATMSGVTTCLRFPGQLNADLR.[K]	1xCarbamidomethyl [C26]	2.93188e-08	4.17952e-05	3	5	1	P99024; P68372; Q9CWF2	P99024 [214-251]; P68372 [214-251]; Q9CWF2 [214-251]		2	4162.14		No Quan Values	High	High	1.625e-05	9.361e-11	4.23
	High	[R].YLTVAAVFR.[G]		0.000229581	4.17952e-05	2	3	80	P99024; P68372	P99024 [310-318]; P68372 [310-318]		0	1039.59	3.88544e+09	Shared	High	High	1.625e-05	1.392e-05	2.31	47.22
	High	[R].YLTVAAVFRGR.[M]		0.00410712	0.000142124	2	3	1	P99024; P68372	P99024 [310-320]; P68372 [310-320]		1	1252.72	2.44496e+06	Shared	High	High	4.59e-05	0.0006412	2.76	42.13
High	None	A2AQR0	Glycerol-3-phosphate dehydrogenase OS=Mus musculus OX=10090 GN=Gpd2 PE=1 SV=1	0	565.877	76	54	306	54	745	82.8	6.42	907.44	54	0	0	4.64284e+09	High	1
	Confidence	Annotated Sequence	Modifications	Qvality PEP	Qvality q-value	# Protein Groups	# Proteins	# PSMs	Master Protein Accessions	Positions in Master Proteins	Modifications in Master Proteins	# Missed Cleavages	Theo. MH+ [Da]	Abundance: F6: Sample	Quan Info	Found in Sample: [S6] F6: Sample	Confidence (by Search Engine): Sequest HT	Percolator q-Value (by Search Engine): Sequest HT	Percolator PEP (by Search Engine): Sequest HT	XCorr (by Search Engine): Sequest HT	Top Apex RT [min]
	High	[R].ALEHFPMLQK.[D]	1xOxidation [M7]	0.000101822	4.17952e-05	1	2	5	Q64521	Q64521 [200-209]		0	1229.63	2.00554e+07		High	High	1.625e-05	4.745e-06	1.91	30.09
	High	[K].AIMNLDVEQYR.[M]		5.6734e-05	4.17952e-05	1	2	7	Q64521	Q64521 [125-135]		0	1351.67	5.47028e+07		High	High	1.625e-05	2.178e-06	3.58	42.41
	High	[K].AIMNLDVEQYR.[M]	1xOxidation [M3]	2.49812e-05	4.17952e-05	1	2	6	Q64521	Q64521 [125-135]		0	1367.66	1.52992e+08		High	High	1.625e-05	7.342e-07	3.66	32.53
	High	[R].ANLLEIAPHLSAPLPIMLPLYK.[W]	1xOxidation [M17]	2.224e-12	4.17952e-05	1	2	2	Q64521	Q64521 [145-166]		0	2430.38	3.58858e+06		High	High	1.625e-05	6.305e-16	6.21	66.87
	High	[R].CKDVLTGQEFDVR.[A]	1xCarbamidomethyl [C1]	8.81751e-06	4.17952e-05	1	2	2	Q64521	Q64521 [270-282]		1	1566.76	25505707		High	High	1.625e-05	1.846e-07	4.78	31.63
	High	[K].CVINASGPFTDSVR.[K]	1xCarbamidomethyl [C1]	7.23039e-05	4.17952e-05	1	2	4	Q64521	Q64521 [285-298]		0	1522.73	2.10136e+07		High	High	1.625e-05	3.012e-06	3.85	38.44
	High	[K].CVINASGPFTDSVRK.[M]	1xCarbamidomethyl [C1]	0.0145277	0.000701718	1	2	1	Q64521	Q64521 [285-299]		1	1650.83	2.24459e+06		High	High	0.0003243	0.003326	1.59	31.93
	High	[R].DDFSSGTSSR.[S]		0.0435586	0.00230824	1	2	1	Q64521	Q64521 [101-110]		0	1058.44	1.08085e+06		High	High	0.001095	0.01314	1.74	11.84
	High	[K].DKLVGAIVYYDGQHNDAR.[M]		1.83292e-14	4.17952e-05	1	2	6	Q64521	Q64521 [210-227]		1	2034	111961975		High	High	1.625e-05	6.305e-16	7.13	33.82
	High	[K].DVLTGQEFDVR.[A]		0.000278327	4.17952e-05	1	2	6	Q64521	Q64521 [272-282]		0	1278.63	2.5801e+07		High	High	1.625e-05	1.81e-05	3.29	39.38
	High	[K].DWSPTLYIR.[L]		0.0010259	4.17952e-05	1	2	10	Q64521	Q64521 [474-482]		0	1150.59	2.58811e+08		High	High	1.625e-05	0.0001019	2.22	48.07
	High	[R].EAQLMTLK.[N]		0.0162483	0.000777723	1	2	4	Q64521	Q64521 [58-65]		0	933.507	3.12189e+07		High	High	0.0003342	0.003825	2.15	29.97
	High	[R].EAQLMTLK.[N]	1xOxidation [M5]	0.0121915	0.000580782	1	2	3	Q64521	Q64521 [58-65]		0	949.502	8.63791e+07		High	High	0.0001869	0.002657	2.21	19.1
	High	[R].ELNWSELR.[K]		0.0024802	4.17952e-05	1	2	7	Q64521	Q64521 [580-587]		0	1046.53	5.35821e+07		High	High	1.625e-05	0.0003295	1.58	39.19
	High	[R].ELNWSELRK.[Q]		0.0024979	4.17952e-05	1	2	2	Q64521	Q64521 [580-588]		1	1174.62	3.18024e+06		High	High	1.625e-05	0.0003325	2.34	31.79
	High	[K].EYACTAVDMISR.[R]	1xCarbamidomethyl [C4]	0.00191982	4.17952e-05	1	2	1	Q64521	Q64521 [543-554]		0	1415.63		No Quan Values	High	High	1.625e-05	0.0002353	2.76
	High	[K].EYACTAVDMISR.[R]	1xCarbamidomethyl [C4]; 1xOxidation [M9]	2.49812e-05	4.17952e-05	1	2	3	Q64521	Q64521 [543-554]		0	1431.62	7.46082e+06		High	High	1.625e-05	7.31e-07	3.22	28.07
	High	[R].FHKFDEDEK.[G]		2.82016e-05	4.17952e-05	1	2	2	Q64521	Q64521 [632-640]		1	1194.54	7010947		High	High	1.625e-05	8.608e-07	3.19	11.6
	High	[R].FHKFDEDEKGFITIVDVQR.[V]		1.11763e-15	4.17952e-05	1	2	8	Q64521	Q64521 [632-650]		2	2323.17	4.71428e+07		High	High	1.625e-05	6.305e-16	5.48	42.12
	High	[K].FHNLNAGPSR.[T]		5.6734e-05	4.17952e-05	1	2	4	Q64521	Q64521 [454-463]		0	1112.56	6.53323e+07		High	High	1.625e-05	2.188e-06	2.64	13.83
	High	[R].FLYYEMGYK.[S]		0.000241333	4.17952e-05	1	2	8	Q64521	Q64521 [598-606]		0	1213.56	88268710		High	High	1.625e-05	1.487e-05	1.85	41.23
	High	[R].FLYYEMGYK.[S]	1xOxidation [M6]	0.000513879	4.17952e-05	1	2	6	Q64521	Q64521 [598-606]		0	1229.55	87683760		High	High	1.625e-05	4.089e-05	2.5	33.86
	High	[R].GDVLAAWSGIRPLVTDPK.[S]		5.19446e-07	4.17952e-05	1	2	6	Q64521	Q64521 [392-409]		0	1895.04	81571037		High	High	1.625e-05	4.26e-09	4.37	53.33
	High	[K].GFITIVDVQR.[V]		0.00331926	9.22271e-05	1	2	2	Q64521	Q64521 [641-650]		0	1147.65	6.05411e+06		High	High	3.113e-05	0.0004821	2.99	46.5
	High	[K].KTDPETGKER.[V]		1.68748e-05	4.17952e-05	1	2	4	Q64521	Q64521 [255-264]		2	1160.59	1.04002e+06		High	High	1.625e-05	4.333e-07	3.68	7.68
	High	[R].LAFLNVQAAEEALPR.[I]		3.49958e-09	4.17952e-05	1	2	16	Q64521	Q64521 [558-572]		0	1641.9	7.60481e+07		High	High	1.625e-05	5.551e-12	4.29	56.81
	High	[R].LAILMK.[T]	1xOxidation [M5]	0.130883	0.00847017	1	2	3	Q64521	Q64521 [701-706]		0	704.438	125934115		High	High	0.004533	0.04823	1.74	25.4
	High	[K].LVGAIVYYDGQHNDAR.[M]		1.18191e-10	4.17952e-05	1	2	7	Q64521	Q64521 [212-227]		0	1790.88	3.14561e+07		High	High	1.625e-05	6.199e-14	4.47	32.75
	High	[R].LVQDYGLESEVAQHLAK.[T]		1.2113e-13	4.17952e-05	1	2	6	Q64521	Q64521 [483-499]		0	1899.98	637591420		High	High	1.625e-05	6.305e-16	6.25	42.96
	High	[R].LVSEFPYIEAEVK.[Y]		6.71521e-07	4.17952e-05	1	2	7	Q64521	Q64521 [526-538]		0	1523.8	5.82088e+07		High	High	1.625e-05	5.985e-09	4.1	50.18
	High	[K].MASVTGK.[R]	1xOxidation [M1]	0.0835135	0.00509836	1	2	1	Q64521	Q64521 [511-517]		0	709.355	150277		High	High	0.002747	0.02862	1.62	8.91
	High	[R].MNLAIALTAAR.[Y]		2.68281e-05	4.17952e-05	1	2	7	Q64521	Q64521 [228-238]		0	1144.65	9.30581e+07		High	High	1.625e-05	8.048e-07	3.2	47.31
	High	[R].MNLAIALTAAR.[Y]	1xOxidation [M1]	1.58256e-05	4.17952e-05	1	2	7	Q64521	Q64521 [228-238]		0	1160.65	1.18873e+08		High	High	1.625e-05	4.005e-07	3.21	39.23
	High	[K].MTIAGTTDTPTDVTHHPIPSEEDINFILNEVR.[N]		1.86322e-11	4.17952e-05	1	2	1	Q64521	Q64521 [349-380]		0	3563.73	4027782		High	High	1.625e-05	5.323e-15	6.89	58.44
	High	[K].MTIAGTTDTPTDVTHHPIPSEEDINFILNEVR.[N]	1xOxidation [M1]	7.16418e-12	4.17952e-05	1	2	1	Q64521	Q64521 [349-380]		0	3579.73	5757586		High	High	1.625e-05	1.777e-15	7.37	57.01
	High	[K].MYDLVAGSQCLK.[S]	1xCarbamidomethyl [C10]; 1xOxidation [M1]	1.42011e-06	4.17952e-05	1	2	4	Q64521	Q64521 [179-190]		0	1400.65	1.45596e+07		High	High	1.625e-05	1.616e-08	3.22	33.7
	High	[K].NGQVELHEFLQLMSAVQK.[G]		1.03347e-09	4.17952e-05	1	2	3	Q64521	Q64521 [676-693]		0	2071.06	3.08794e+06		High	High	1.625e-05	1.105e-12	6.06	61.88
	High	[K].NGQVELHEFLQLMSAVQK.[G]	1xOxidation [M13]	3.64296e-11	4.17952e-05	1	2	4	Q64521	Q64521 [676-693]		0	2087.06	6.64956e+06		High	High	1.625e-05	1.289e-14	6.75	48.38
	High	[R].NHVVDISDSGLITIAGGK.[W]		2.34715e-09	4.17952e-05	1	2	9	Q64521	Q64521 [419-436]		0	1795.95	64721575		High	High	1.625e-05	3.284e-12	5.83	43.09
	High	[K].NTPEFDILVIGGGATGCGCALDAVTR.[G]	2xCarbamidomethyl [C17; C19]	5.88655e-16	4.17952e-05	1	2	2	Q64521	Q64521 [66-91]		0	2664.28	14299427		High	High	1.625e-05	6.305e-16	6.98	61.16
	High	[K].NVVPICQPSAGVHIVMPGYYSPENMGLLDPATSDGR.[V]	1xCarbamidomethyl [C6]; 2xOxidation [M16; M25]	1.60828e-09	4.17952e-05	1	2	1	Q64521	Q64521 [304-339]		0	3873.82		No Quan Values	High	High	1.625e-05	1.988e-12	3.64
	High	[R].NYLSSDVEVR.[R]		0.000110921	4.17952e-05	1	2	8	Q64521	Q64521 [381-390]		0	1181.58	400551772		High	High	1.625e-05	5.294e-06	2.68	28.28
	High	[R].NYLSSDVEVRR.[G]		4.81502e-05	4.17952e-05	1	2	4	Q64521	Q64521 [381-391]		1	1337.68	7.55165e+06		High	High	1.625e-05	1.747e-06	2.34	23.44
	High	[R].RGDVLAAWSGIRPLVTDPK.[S]		4.07045e-08	4.17952e-05	1	2	5	Q64521	Q64521 [391-409]		1	2051.14	1.28776e+08		High	High	1.625e-05	1.45e-10	3.43	47.47
	High	[R].RVPIPVDR.[S]		0.0432645	0.00223032	1	2	3	Q64521	Q64521 [715-722]		1	951.573	2.23008e+07		High	High	0.001084	0.01305	1.73	20.28
	High	[K].RWPVVGVR.[L]		0.0011746	4.17952e-05	1	2	4	Q64521	Q64521 [518-525]		1	968.579	40320071		High	High	1.625e-05	0.000122	2.68	28.33
	High	[K].SADTQSISR.[N]		0.00183957	4.17952e-05	1	2	3	Q64521	Q64521 [410-418]		0	964.469	5.32955e+06		High	High	1.625e-05	0.0002224	2.65	10.52
	High	[R].SMAEDTVDAAVK.[F]		3.39479e-05	4.17952e-05	1	2	2	Q64521	Q64521 [442-453]		0	1236.58	12485041		High	High	1.625e-05	1.1e-06	3.28	24.9
	High	[R].SMAEDTVDAAVK.[F]	1xOxidation [M2]	2.96068e-06	4.17952e-05	1	2	5	Q64521	Q64521 [442-453]		0	1252.57	2.47269e+07		High	High	1.625e-05	4.305e-08	3.31	18.77
	High	[K].SRTEQLTDSTEISLLPSDIDR.[Y]		7.927e-11	4.17952e-05	1	2	3	Q64521	Q64521 [607-627]		1	2376.19	27994011		High	High	1.625e-05	3.62e-14	5.22	45.8
	High	[K].SSYVLSK.[S]		0.0441525	0.00242178	1	2	8	Q64521	Q64521 [191-197]		0	783.425	183119949		High	High	0.001139	0.01333	2.12	16.82
	High	[K].TAEENLDR.[R]		0.00894496	0.000271186	1	2	2	Q64521	Q64521 [707-714]		0	947.443	2120758		High	High	8.309e-05	0.001775	2.35	11.29
	High	[R].TEQLTDSTEISLLPSDIDR.[Y]		2.28415e-08	4.17952e-05	1	2	3	Q64521	Q64521 [609-627]		0	2133.06	2.52462e+07		High	High	1.625e-05	6.722e-11	5.57	51.2
	High	[R].TVGLFLQGGK.[D]		0.000218402	4.17952e-05	1	2	11	Q64521	Q64521 [464-473]		0	1019.59	507900706		High	High	1.625e-05	1.31e-05	2.63	38.43
	High	[R].TVGLFLQGGKDWSPTLYIR.[L]		1.57713e-13	4.17952e-05	1	2	2	Q64521	Q64521 [464-482]		1	2151.16	8.31812e+06		High	High	1.625e-05	6.305e-16	6.96	57.48
	High	[K].TYGDKAFEVAK.[M]		9.74348e-06	4.17952e-05	1	2	6	Q64521	Q64521 [500-510]		1	1228.62	2.87304e+07		High	High	1.625e-05	2.091e-07	1.71	21.31
	High	[R].VLESINVQMDENTLHEILCEVDLNK.[N]	1xCarbamidomethyl [C19]; 1xOxidation [M9]	2.41509e-09	4.17952e-05	1	2	1	Q64521	Q64521 [651-675]		0	2971.44	721920		High	High	1.625e-05	3.393e-12	4.83	64.84
	High	[R].VIFFLPWEK.[M]		0.000190726	4.17952e-05	1	2	10	Q64521	Q64521 [340-348]		0	1178.66	519370729		High	High	1.625e-05	1.087e-05	2.3	64.19
	High	[R].VPIPVDR.[S]		0.034794	0.00174996	1	2	7	Q64521	Q64521 [716-722]		0	795.472	114303194		High	High	0.0008303	0.009995	1.67	23.43
	High	[R].WPVVGVR.[L]		0.0585451	0.00349571	1	2	4	Q64521	Q64521 [519-525]		0	812.478	4.41549e+07		High	High	0.00166	0.01882	1.76	37.13
	High	[R].YGAATANYMEVVSLLK.[K]		6.75434e-08	4.17952e-05	1	2	11	Q64521	Q64521 [239-254]		0	1729.88	16551012		High	High	1.625e-05	2.839e-10	4.44	59.92
	High	[R].YGAATANYMEVVSLLK.[K]	1xOxidation [M9]	2.1729e-08	4.17952e-05	1	2	6	Q64521	Q64521 [239-254]		0	1745.88	1.32861e+07		High	High	1.625e-05	6.274e-11	4.31	53.49
	High	[R].YGAATANYMEVVSLLKK.[T]		7.79409e-13	4.17952e-05	1	2	5	Q64521	Q64521 [239-255]		1	1857.98	4.20726e+06		High	High	1.625e-05	6.305e-16	6.58	53.78
	High	[R].YGAATANYMEVVSLLKK.[T]	1xOxidation [M9]	8.68572e-12	4.17952e-05	1	2	4	Q64521	Q64521 [239-255]		1	1873.97	6.66915e+06		High	High	1.625e-05	2.181e-15	5.57	47.08
High	Master Protein	O88987	A-kinase anchor protein 3 OS=Mus musculus OX=10090 GN=Akap3 PE=1 SV=2	0	561.294	63	53	260	53	864	95.5	6.3	813.01	53	0	0	8.0201e+09	High	1
	Confidence	Annotated Sequence	Modifications	Qvality PEP	Qvality q-value	# Protein Groups	# Proteins	# PSMs	Master Protein Accessions	Positions in Master Proteins	Modifications in Master Proteins	# Missed Cleavages	Theo. MH+ [Da]	Abundance: F6: Sample	Quan Info	Found in Sample: [S6] F6: Sample	Confidence (by Search Engine): Sequest HT	Percolator q-Value (by Search Engine): Sequest HT	Percolator PEP (by Search Engine): Sequest HT	XCorr (by Search Engine): Sequest HT	Top Apex RT [min]
	High	[R].ASGSSQAPGLR.[Y]		2.48036e-05	4.17952e-05	1	1	6	O88987	O88987 [203-213]		0	1030.53	4.86586e+08		High	High	1.625e-05	7.284e-07	3.2	12.78
	High	[K].ATDIMDAMLGK.[L]		4.98984e-05	4.17952e-05	1	1	3	O88987	O88987 [372-382]		0	1165.56	16681047		High	High	1.625e-05	1.842e-06	3.61	48.85
	High	[K].ATDIMDAMLGK.[L]	2xOxidation [M5; M8]	0.00024306	4.17952e-05	1	1	4	O88987	O88987 [372-382]		0	1197.55	1.88867e+07		High	High	1.625e-05	1.512e-05	3.38	21.57
	High	[K].CGDASRPNSAFPDNLYECLPVK.[G]	2xCarbamidomethyl [C1; C18]	1.79827e-14	4.17952e-05	1	1	5	O88987	O88987 [711-732]		0	2510.14	9.11e+06		High	High	1.625e-05	6.305e-16	5.44	47.69
	High	[K].CPDDKPGTKK.[S]	1xCarbamidomethyl [C1]	0.0251813	0.00129718	1	1	2	O88987	O88987 [229-238]		1	1145.56	146126		High	High	0.0005466	0.006678	1.49	7.64
	High	[K].CVHQSLYMGDEPTPHK.[S]	1xCarbamidomethyl [C1]; 1xOxidation [M8]	9.35258e-10	4.17952e-05	1	1	3	O88987	O88987 [155-170]		0	1914.85	12358180		High	High	1.625e-05	9.64e-13	6.1	15.88
	High	[R].DKSESYSLISTK.[S]		6.62009e-07	4.17952e-05	1	1	6	O88987	O88987 [401-412]		1	1357.68	5.13523e+08		High	High	1.625e-05	5.895e-09	4.12	23.66
	High	[K].DLIVSALLLIQYHLAQGGK.[M]		0.123806	0.00805082	1	1	1	O88987	O88987 [523-541]		0	2052.19		No Quan Values	High	High	0.004357	0.04519	2.24
	High	[K].DTTIATILLK.[K]		0.000659502	4.17952e-05	1	1	13	O88987	O88987 [312-321]		0	1088.66	7.66933e+08		High	High	1.625e-05	5.694e-05	2.18	52.92
	High	[K].DTTIATILLKK.[V]		1.15627e-05	4.17952e-05	1	1	4	O88987	O88987 [312-322]		1	1216.75	170402457		High	High	1.625e-05	2.636e-07	3.21	44.13
	High	[K].EGLHMWHK.[S]		0.000645549	4.17952e-05	1	1	2	O88987	O88987 [460-467]		0	1037.5	9811304		High	High	1.625e-05	5.503e-05	3.09	18.54
	High	[K].EKTCAETLGEHIIK.[E]	1xCarbamidomethyl [C4]	0.000915364	4.17952e-05	1	1	2	O88987	O88987 [446-459]		1	1628.83	1.66056e+07		High	High	1.625e-05	8.783e-05	2.91	24.14
	High	[K].ENLFSTCK.[L]	1xCarbamidomethyl [C7]	0.0142256	0.000661247	1	1	2	O88987	O88987 [435-442]		0	998.461	60112278		High	High	0.0003135	0.00324	2.37	24.3
	High	[K].ENPSQGLISHVGNGGSIDEVSFYANR.[L]		9.58056e-15	4.17952e-05	1	1	2	O88987	O88987 [106-131]		0	2747.3	30254539		High	High	1.625e-05	6.305e-16	7.79	44.79
	High	[K].ERQLDEAVGNVTR.[L]		3.98428e-08	4.17952e-05	1	1	4	O88987	O88987 [841-853]		1	1486.76	2.66652e+07		High	High	1.625e-05	1.411e-10	2.91	21.63
	High	[K].EVVSDLIDSFMK.[N]		1.16302e-06	4.17952e-05	1	1	7	O88987	O88987 [330-341]		0	1382.69	1.01008e+08		High	High	1.625e-05	1.245e-08	3.83	63.1
	High	[K].EVVSDLIDSFMK.[N]	1xOxidation [M11]	5.91388e-06	4.17952e-05	1	1	3	O88987	O88987 [330-341]		0	1398.68	2.72386e+07		High	High	1.625e-05	1.078e-07	3.32	53.39
	High	[K].FCEDEEATGGALSGLTK.[M]	1xCarbamidomethyl [C2]	6.85139e-08	4.17952e-05	1	1	1	O88987	O88987 [650-666]		0	1784.8	9391582		High	High	1.625e-05	2.902e-10	4.98	37.54
	High	[R].FKPGESSFVEEVAYPVDQR.[K]		1.57007e-11	4.17952e-05	1	1	16	O88987	O88987 [61-79]		0	2184.06	6.31084e+08		High	High	1.625e-05	4.225e-15	5.9	42.47
	High	[R].FKPGESSFVEEVAYPVDQRK.[G]		4.0672e-14	4.17952e-05	1	1	1	O88987	O88987 [61-80]		1	2312.16		No Quan Values	High	High	1.625e-05	6.305e-16	6.81
	High	[K].FPENIR.[R]		0.0450578	0.00253479	1	1	8	O88987	O88987 [392-397]		0	775.41	28654794		High	High	0.001181	0.01369	1.17	20.91
	High	[K].GFCVDYYNTTNK.[G]	1xCarbamidomethyl [C3]	0.0139298	0.000661247	1	1	2	O88987	O88987 [81-92]		0	1481.64	2135484		High	High	0.0003135	0.003154	1.66	32.85
	High	[K].GTGTAEALLQNAYLTIHNELR.[G]		5.83357e-15	4.17952e-05	1	1	5	O88987	O88987 [733-753]		0	2285.19	20825031		High	High	1.625e-05	6.305e-16	7.55	63.25
	High	[K].HAKEVVSDLIDSFMK.[N]	1xOxidation [M14]	5.94836e-07	4.17952e-05	1	1	1	O88987	O88987 [327-341]		1	1734.87	550542		High	High	1.625e-05	5.119e-09	3.59	43.97
	High	[K].KDLMSVIFNFIR.[N]	1xOxidation [M4]	0.000219965	4.17952e-05	1	1	4	O88987	O88987 [590-601]		1	1498.81	1.29883e+07		High	High	1.625e-05	1.316e-05	3.98	59.41
	High	[R].KGFCVDYYNTTNK.[G]	1xCarbamidomethyl [C4]	3.22695e-11	4.17952e-05	1	1	6	O88987	O88987 [80-92]		1	1609.73	1.05182e+08		High	High	1.625e-05	1.103e-14	6.2	26.71
	High	[K].ICDQEQTEKK.[D]	1xCarbamidomethyl [C2]	0.0388088	0.00193432	1	1	1	O88987	O88987 [581-590]		1	1278.6	47052.5		High	High	0.0009237	0.01145	1.86	9.34
	High	[K].ICDQEQTEKKDLMSVIFNFIR.[N]	1xCarbamidomethyl [C2]	7.15097e-08	4.17952e-05	1	1	1	O88987	O88987 [581-601]		2	2614.3	362804		High	High	1.625e-05	3.074e-10	4.24	66.81
	High	[R].LHFEMSHK.[E]		0.00152873	4.17952e-05	1	1	2	O88987	O88987 [98-105]		0	1028.5	4646452		High	High	1.625e-05	0.000173	2.43	17.01
	High	[K].LKENLFSTCK.[L]	1xCarbamidomethyl [C9]	2.70201e-05	4.17952e-05	1	1	1	O88987	O88987 [433-442]		1	1239.64	5.60115e+06		High	High	1.625e-05	8.1e-07	3.31	23.88
	High	[K].LKSPPHK.[I]		0.0956112	0.00589147	1	1	2	O88987	O88987 [574-580]		1	806.488	839478		High	High	0.003296	0.03335	1.75	8.32
	High	[K].LLQLSATAVEK.[G]		7.87649e-05	4.17952e-05	1	1	7	O88987	O88987 [814-824]		0	1172.69	1036531602		High	High	1.625e-05	3.376e-06	2.99	35.99
	High	[K].IQVKDTTIATILLK.[K]		2.28415e-08	4.17952e-05	1	1	6	O88987	O88987 [308-321]		1	1556.96	7.40658e+06		High	High	1.625e-05	6.743e-11	4.76	49.05
	High	[K].IQVKDTTIATILLKK.[V]		7.90194e-08	4.17952e-05	1	1	2	O88987	O88987 [308-322]		2	1685.06	3.65073e+06		High	High	1.625e-05	3.501e-10	4.79	42.66
	High	[K].LSNLNFAMK.[S]		0.00388045	9.22271e-05	1	1	2	O88987	O88987 [420-428]		0	1037.54	1.5893e+07		High	High	3.113e-05	0.000592	2.89	37.7
	High	[K].LSNLNFAMK.[S]	1xOxidation [M8]	0.000101822	4.17952e-05	1	1	6	O88987	O88987 [420-428]		0	1053.54	2.39716e+08		High	High	1.625e-05	4.76e-06	3.42	27.91
	High	[R].LTNLVIAMAR.[K]		4e-05	4.17952e-05	1	1	15	O88987	O88987 [132-141]		0	1101.64	2.42581e+08		High	High	1.625e-05	1.368e-06	3.47	44.63
	High	[R].LTNLVIAMAR.[K]	1xOxidation [M8]	4.61331e-05	4.17952e-05	1	1	11	O88987	O88987 [132-141]		0	1117.64	4.10714e+08		High	High	1.625e-05	1.66e-06	3.06	33.67
	High	[K].LYNVMFAK.[K]		0.00450388	0.00018204	1	1	3	O88987	O88987 [383-390]		0	985.518	2.1265e+07		High	High	5.705e-05	0.0007258	2.09	39.37
	High	[K].LYNVMFAK.[K]	1xOxidation [M5]	0.00718678	0.00018204	1	1	3	O88987	O88987 [383-390]		0	1001.51	1.77358e+08		High	High	5.705e-05	0.001334	2.14	32.73
	High	[K].MDAQSFLEAAASTNFPTNKPPPPSPVVQDECK.[L]	1xCarbamidomethyl [C31]	1.55991e-16	4.17952e-05	1	1	1	O88987	O88987 [542-573]		0	3473.64	2.58351e+06		High	High	1.625e-05	6.305e-16	8.61	55.15
	High	[K].MDAQSFLEAAASTNFPTNKPPPPSPVVQDECK.[L]	1xCarbamidomethyl [C31]; 1xOxidation [M1]	1.05291e-16	4.17952e-05	1	1	2	O88987	O88987 [542-573]		0	3489.63	12901715		High	High	1.625e-05	6.305e-16	6.95	49.4
	High	[K].MDTSTDPVR.[V]		0.024494	0.00121392	1	1	5	O88987	O88987 [32-40]		0	1021.46	7.77059e+07		High	High	0.0005363	0.006452	2.53	14.9
	High	[R].NCESNVHEQNTQEEEIHPCERPK.[T]	2xCarbamidomethyl [C2; C19]	2.1258e-19	4.17952e-05	1	1	5	O88987	O88987 [614-636]		0	2864.23	2.91057e+07		High	High	1.625e-05	6.305e-16	7.61	13.6
	High	[K].NLHGVTGSLMTDTDFVSAVK.[R]		7.39104e-10	4.17952e-05	1	1	1	O88987	O88987 [342-361]		0	2092.04	1.7012e+06		High	High	1.625e-05	7.054e-13	6.2	47.77
	High	[K].NLHGVTGSLMTDTDFVSAVK.[R]	1xOxidation [M10]	4.62198e-09	4.17952e-05	1	1	7	O88987	O88987 [342-361]		0	2108.03	7.21598e+07		High	High	1.625e-05	8.038e-12	5.56	41.29
	High	[K].NLHGVTGSLMTDTDFVSAVKR.[S]		4.58233e-17	4.17952e-05	1	1	1	O88987	O88987 [342-362]		1	2248.14	2.26989e+06		High	High	1.625e-05	6.305e-16	7.76	43.47
	High	[K].NLHGVTGSLMTDTDFVSAVKR.[S]	1xOxidation [M10]	2.14121e-16	4.17952e-05	1	1	4	O88987	O88987 [342-362]		1	2264.13	3.28315e+07		High	High	1.625e-05	6.305e-16	8.56	37.72
	High	[R].NLLSETIFK.[S]		7.54653e-05	4.17952e-05	1	1	7	O88987	O88987 [602-610]		0	1064.6	2.65257e+08		High	High	1.625e-05	3.196e-06	2.47	49.65
	High	[K].NISSDKAPGSGDR.[A]		6.04179e-06	4.17952e-05	1	1	2	O88987	O88987 [190-202]		1	1303.62	1.49401e+07		High	High	1.625e-05	1.109e-07	3.35	10.16
	High	[R].QLDEAVGNVTR.[L]		1.33357e-05	4.17952e-05	1	1	4	O88987	O88987 [843-853]		0	1201.62	5.18863e+08		High	High	1.625e-05	3.176e-07	2.9	22.32
	High	[K].SCDSPLSELGEEK.[C]	1xCarbamidomethyl [C2]	0.0757416	0.00455504	1	1	1	O88987	O88987 [698-710]		0	1450.64	1.26777e+06		High	High	0.002388	0.02551	3.03	34.32
	High	[K].SESYSLISTK.[S]		8.76588e-05	4.17952e-05	1	1	4	O88987	O88987 [403-412]		0	1114.56	127525764		High	High	1.625e-05	3.879e-06	2.73	26.98
	High	[K].SLSTVASELVNETVTACSK.[N]	1xCarbamidomethyl [C17]	3.81736e-08	4.17952e-05	1	1	3	O88987	O88987 [171-189]		0	1995.99	43388939		High	High	1.625e-05	1.329e-10	4.85	55.45
	High	[K].STAGFQDSR.[F]		0.00253368	4.17952e-05	1	1	2	O88987	O88987 [52-60]		0	968.443	5989485		High	High	1.625e-05	0.0003373	2.46	12.19
	High	[R].SVGEVLQSVLR.[Y]		9.33529e-06	4.17952e-05	1	1	15	O88987	O88987 [827-837]		0	1186.68	859437293		High	High	1.625e-05	1.976e-07	2.83	50.77
	High	[K].TCAETLGEHIIK.[E]	1xCarbamidomethyl [C2]	1.16825e-08	4.17952e-05	1	1	4	O88987	O88987 [448-459]		0	1371.69	143509624		High	High	1.625e-05	2.754e-11	5.06	26.93
	High	[K].VGVYSPGDNQHQDWK.[M]		2.88272e-10	4.17952e-05	1	1	9	O88987	O88987 [17-31]		0	1729.79	2.16507e+08		High	High	1.625e-05	2.009e-13	4.73	22.81
	High	[K].VGVYSPGDNQHQDWKMDTSTDPVR.[V]	1xOxidation [M16]	1.57423e-09	4.17952e-05	1	1	2	O88987	O88987 [17-40]		1	2748.23	4.33469e+06		High	High	1.625e-05	1.916e-12	5.45	26.98
	High	[R].VLSWLR.[K]		0.101906	0.0063568	1	1	4	O88987	O88987 [41-46]		0	773.467	2.60954e+08		High	High	0.003577	0.03591	1.28	39.45
	High	[K].VIVSNHNLADTVQNK.[Q]		4.69459e-08	4.17952e-05	1	1	2	O88987	O88987 [768-782]		0	1651.88	83118100		High	High	1.625e-05	1.747e-10	3.97	22.57
High	Master Protein	Q8VDD5	Myosin-9 OS=Mus musculus OX=10090 GN=Myh9 PE=1 SV=4	0	537.819	38	75	265	63	1960	226.2	5.66	764.3	75	0	12	9.93327e+08	High	1
	Confidence	Annotated Sequence	Modifications	Qvality PEP	Qvality q-value	# Protein Groups	# Proteins	# PSMs	Master Protein Accessions	Positions in Master Proteins	Modifications in Master Proteins	# Missed Cleavages	Theo. MH+ [Da]	Abundance: F6: Sample	Quan Info	Found in Sample: [S6] F6: Sample	Confidence (by Search Engine): Sequest HT	Percolator q-Value (by Search Engine): Sequest HT	Percolator PEP (by Search Engine): Sequest HT	XCorr (by Search Engine): Sequest HT	Top Apex RT [min]
	High	[K].ADFCIIHYAGK.[V]	1xCarbamidomethyl [C4]	1.9716e-06	4.17952e-05	2	4	4	Q5SV64; Q8VDD5	Q5SV64 [583-593]; Q8VDD5 [566-576]		0	1294.62	1.0841e+07	Shared	High	High	1.625e-05	2.522e-08	3.24	36.74
	High	[RK].AGKLDPHLVLDQLR.[C]		4.64892e-10	4.17952e-05	2	4	4	Q5SV64; Q8VDD5	Q5SV64 [718-731]; Q8VDD5 [680-693]		1	1574.9	3.66392e+06	Shared	High	High	1.625e-05	3.818e-13	3.73	42.74
	High	[R].AGVLAHLEEER.[D]		2.19712e-05	4.17952e-05	2	4	3	Q5SV64; Q8VDD5	Q5SV64 [803-813]; Q8VDD5 [765-775]		0	1223.64	8.01234e+06	Shared	High	High	1.625e-05	6.168e-07	3.23	28.46
	High	[K].AKQTLENERGELANEVK.[A]		7.58091e-07	4.17952e-05	1	1	3	Q8VDD5	Q8VDD5 [1218-1234]		2	1929	3.16619e+06		High	High	1.625e-05	7.083e-09	3.67	20.63
	High	[R].ALEEAMEQKAELER.[L]	1xOxidation [M6]	9.51207e-08	4.17952e-05	1	1	5	Q8VDD5	Q8VDD5 [1484-1497]		1	1662.8	5527331		High	High	1.625e-05	4.488e-10	3.75	18.67
	High	[K].ALELDSNLYR.[I]		0.000200489	4.17952e-05	1	1	6	Q8VDD5	Q8VDD5 [746-755]		0	1193.62	34468072		High	High	1.625e-05	1.17e-05	2.59	38.4
	High	[K].ANLQIDQINTDLNLER.[S]		3.15697e-06	4.17952e-05	1	2	4	Q8VDD5	Q8VDD5 [1755-1770]		0	1869.97	9.8715e+06		High	High	1.625e-05	4.697e-08	4.47	47.71
	High	[K].ASIAALEAK.[I]		0.00196125	4.17952e-05	1	1	8	Q8VDD5	Q8VDD5 [1807-1815]		0	873.504	5.54459e+07		High	High	1.625e-05	0.0002421	3.03	25.21
	High	[R].ASREEILAQAK.[E]		9.82552e-05	4.17952e-05	1	1	3	Q8VDD5	Q8VDD5 [1659-1669]		1	1215.67	10596307		High	High	1.625e-05	4.515e-06	2.97	16.89
	High	[R].CQYLQAEK.[K]	1xCarbamidomethyl [C1]	0.00541524	0.00018204	1	2	3	Q8VDD5	Q8VDD5 [931-938]		0	1039.49	642652		High	High	5.705e-05	0.0009189	2.35	15.92
	High	[K].DCMRELDDTR.[A]	1xCarbamidomethyl [C2]; 1xOxidation [M3]	0.0301267	0.00148333	1	1	1	Q8VDD5	Q8VDD5 [1649-1658]		1	1326.54	531568		High	High	0.0007012	0.008327	2.15	11.73
	High	[K].DKADFCIIHYAGK.[V]	1xCarbamidomethyl [C6]	5.93266e-09	4.17952e-05	2	4	1	Q5SV64; Q8VDD5	Q5SV64 [581-593]; Q8VDD5 [564-576]		1	1537.75	1.78819e+06	Shared	High	High	1.625e-05	1.123e-11	5.95	33.99
	High	[K].DLEGLSQR.[L]		0.01345	0.000661247	1	1	4	Q8VDD5	Q8VDD5 [1393-1400]		0	917.469	46336841		High	High	0.0003032	0.003003	2.62	21.84
	High	[K].EEELQAALAR.[LV]		0.000889641	4.17952e-05	1	5	1	Q8VDD5	Q8VDD5 [1082-1091]		0	1129.58	263988		High	High	1.625e-05	8.458e-05	2.32	30.04
	High	[R].EEILAQAK.[E]		0.0120215	0.000580782	1	1	3	Q8VDD5	Q8VDD5 [1662-1669]		0	901.499	20574247		High	High	0.0001869	0.002611	2.69	18.69
	High	[R].ELETQISELQEDLESER.[A]		2.61912e-07	4.17952e-05	1	1	4	Q8VDD5	Q8VDD5 [1108-1124]		0	2047.97	2.42175e+06		High	High	1.625e-05	1.721e-09	4.78	53.29
	High	[K].EQADFALEALAK.[A]		1.82521e-05	4.17952e-05	1	8	5	Q8VDD5	Q8VDD5 [408-419]		0	1305.67	36047532		High	High	1.625e-05	4.826e-07	2.8	44.97
	High	[R].EQEVSILK.[K]		0.00994225	0.000362546	1	1	2	Q8VDD5	Q8VDD5 [1166-1173]		0	945.525	9.33227e+06		High	High	0.0001236	0.002034	1.53	26.88
	High	[R].EQEVSILKK.[T]		0.0104445	0.000498752	1	1	5	Q8VDD5	Q8VDD5 [1166-1174]		1	1073.62	6.00647e+06		High	High	0.0001633	0.002179	2.22	19.09
	High	[R].EQLEEEEEAKR.[N]		1.84901e-06	4.17952e-05	1	1	7	Q8VDD5	Q8VDD5 [1343-1353]		1	1389.65	2.35782e+07		High	High	1.625e-05	2.311e-08	3.3	12.07
	High	[K].FDQLLAEEK.[NGTA]		0.000678576	4.17952e-05	2	10	2	Q5SV64; Q8VDD5	Q5SV64 [1484-1492]; Q8VDD5 [1446-1454]		0	1092.56	6652951	Shared	High	High	1.625e-05	5.885e-05	3.08	30.98
	High	[K].FVSELWK.[D]		0.066851	0.0039789	1	1	4	Q8VDD5	Q8VDD5 [607-613]		0	908.488	1.42979e+07		High	High	0.002001	0.02203	2	39.91
	High	[K].GALALEEK.[R]		0.0851525	0.00519821	1	1	3	Q8VDD5	Q8VDD5 [1717-1724]		0	830.462	1.23037e+07		High	High	0.002795	0.02913	1.85	21.32
	High	[R].GDLPFVVTR.[R]		0.0100833	0.000408502	1	1	3	Q8VDD5	Q8VDD5 [1924-1932]		0	1003.56	11156394		High	High	0.000137	0.002073	2.22	43.43
	High	[R].GELANEVK.[A]		0.146962	0.00969912	1	1	1	Q8VDD5	Q8VDD5 [1227-1234]		0	859.452	2148411		High	High	0.005021	0.05569	1.36	14.83
	High	[K].HSQAVEELADQLEQTKR.[V]		5.50964e-11	4.17952e-05	1	1	1	Q8VDD5	Q8VDD5 [1194-1210]		1	1981.99	4072974		High	High	1.625e-05	2.23e-14	3.71	35.87
	High	[K].KANLQIDQINTDLNLER.[S]		2.19135e-07	4.17952e-05	1	2	2	Q8VDD5	Q8VDD5 [1754-1770]		1	1998.06	715204		High	High	1.625e-05	1.353e-09	5.13	42.55
	High	[K].KEEELQAALAR.[LV]		5.66613e-06	4.17952e-05	1	5	6	Q8VDD5	Q8VDD5 [1081-1091]		1	1257.68	1.54664e+07		High	High	1.625e-05	1.024e-07	3.48	22.95
	High	[KR].KFDQLLAEEK.[NGTA]		9.95422e-06	4.17952e-05	2	10	4	Q5SV64; Q8VDD5	Q5SV64 [1483-1492]; Q8VDD5 [1445-1454]		1	1220.65	20881505	Shared	High	High	1.625e-05	2.167e-07	4.19	28.55
	High	[R].KKVEAQLQELQVK.[F]		2.3231e-06	4.17952e-05	1	1	6	Q8VDD5	Q8VDD5 [1248-1260]		2	1540.91	1.50826e+07		High	High	1.625e-05	3.121e-08	5.15	22.82
	High	[K].KLEEDQIIMEDQNCK.[L]	1xCarbamidomethyl [C14]; 1xOxidation [M9]	3.33795e-07	4.17952e-05	1	2	1	Q8VDD5	Q8VDD5 [975-989]		1	1908.87		No Quan Values	High	High	1.625e-05	2.374e-09	4.94
	High	[R].KLEGDSTDLSDQIAELQAQIAELK.[M]		8.87654e-15	4.17952e-05	1	1	1	Q8VDD5	Q8VDD5 [1052-1075]		1	2615.34	383680		High	High	1.625e-05	6.305e-16	7.17	63.6
	High	[K].KQELEEICHDLEAR.[V]	1xCarbamidomethyl [C8]	8.01966e-13	4.17952e-05	1	2	3	Q8VDD5	Q8VDD5 [910-923]		1	1769.85	4.2253e+06		High	High	1.625e-05	6.305e-16	2.97	33.25
	High	[K].KVEAQLQELQVK.[F]		0.000231224	4.17952e-05	1	1	4	Q8VDD5	Q8VDD5 [1249-1260]		1	1412.81	1.13179e+07		High	High	1.625e-05	1.408e-05	4.28	28.5
	High	[R].IAQLEEELEEEQGNTELINDR.[L]		5.13713e-10	4.17952e-05	1	1	4	Q8VDD5	Q8VDD5 [1731-1751]		0	2472.17	7733582		High	High	1.625e-05	4.34e-13	6.28	46.59
	High	[K].IAQLEEQLDNETKER.[Q]		6.76328e-07	4.17952e-05	1	1	3	Q8VDD5	Q8VDD5 [1816-1830]		1	1815.91	1.00236e+07		High	High	1.625e-05	6.085e-09	3.5	29.99
	High	[K].LDPHLVLDQLR.[C]		1.70948e-06	4.17952e-05	2	4	13	Q5SV64; Q8VDD5	Q5SV64 [721-731]; Q8VDD5 [683-693]		0	1318.75	4.63478e+07	Shared	High	High	1.625e-05	2.08e-08	2.73	46.76
	High	[R].LEVNLQAMK.[A]	1xOxidation [M8]	0.0140277	0.000661247	1	1	1	Q8VDD5	Q8VDD5 [1558-1566]		0	1061.57	13386561		High	High	0.0003135	0.003164	1.4	26.71
	High	[K].LKDVLLQVEDERR.[N]		5.11412e-08	4.17952e-05	1	1	10	Q8VDD5	Q8VDD5 [1844-1856]		2	1612.9	2.80535e+07		High	High	1.625e-05	1.968e-10	3.95	32.26
	High	[K].LKQMEDEKNSFR.[E]	1xOxidation [M4]	1.03758e-06	4.17952e-05	1	2	2	Q8VDD5	Q8VDD5 [1331-1342]		2	1540.74	835043		High	High	1.625e-05	1.072e-08	3.93	10.57
	High	[R].IIGLDQVAGMSETALPGAFK.[T]	1xOxidation [M10]	4.13656e-12	4.17952e-05	1	1	4	Q8VDD5	Q8VDD5 [618-637]		0	2034.06	1.11739e+07		High	High	1.625e-05	9.817e-16	5.38	54.36
	High	[R].IMGIPEDEQMGLLR.[V]	2xOxidation [M2; M10]	1.83587e-06	4.17952e-05	1	1	1	Q8VDD5	Q8VDD5 [328-341]		0	1633.79	706365		High	High	1.625e-05	2.286e-08	2.73	39.29
	High	[R].LQQELDDLLVDLDHQR.[Q]		1.42914e-12	4.17952e-05	1	1	4	Q8VDD5	Q8VDD5 [1418-1433]		0	1949.99	1.26889e+07		High	High	1.625e-05	6.305e-16	5.44	56.16
	High	[K].IRELETQISELQEDLESER.[A]		7.81472e-11	4.17952e-05	1	1	1	Q8VDD5	Q8VDD5 [1106-1124]		1	2317.15	1570807		High	High	1.625e-05	3.561e-14	6.15	51.72
	High	[K].ITDVIIGFQACCR.[G]	2xCarbamidomethyl [C11; C12]	9.45696e-07	4.17952e-05	1	1	2	Q8VDD5	Q8VDD5 [779-791]		0	1552.76	1.44931e+06		High	High	1.625e-05	9.439e-09	3.91	46.07
	High	[K].LVWVPSSK.[N]		0.0102985	0.000453827	1	2	3	Q8VDD5	Q8VDD5 [31-38]		0	915.53	16825986		High	High	0.0001502	0.002129	1.84	35.14
	High	[R].NAEQFKDQADK.[A]		3.93823e-06	4.17952e-05	1	1	3	Q8VDD5	Q8VDD5 [1857-1867]		1	1293.61	2.82375e+06		High	High	1.625e-05	6.307e-08	3.86	10.85
	High	[R].NAEQFKDQADKASTR.[L]		2.2518e-08	4.17952e-05	1	1	1	Q8VDD5	Q8VDD5 [1857-1871]		2	1708.82	1.31634e+06		High	High	1.625e-05	6.629e-11	2.92	12.66
	High	[R].NCAAYLR.[L]	1xCarbamidomethyl [C2]	0.0343211	0.00174996	1	2	3	Q8VDD5	Q8VDD5 [815-821]		0	867.414	2.40498e+07		High	High	0.0008194	0.009835	1.09	16.78
	High	[R].NTDQASMPDNTAAQK.[V]	1xOxidation [M7]	1.94984e-09	4.17952e-05	1	5	4	Q8VDD5	Q8VDD5 [359-373]		0	1607.7		No Quan Values	High	High	1.625e-05	2.563e-12	5.21
	High	[R].NTNPNFVR.[C]		0.0142256	0.000661247	2	4	4	Q5SV64; Q8VDD5	Q5SV64 [701-708]; Q8VDD5 [663-670]		0	961.485	46785567	Shared	High	High	0.0003135	0.003221	2.23	17.3
	High	[R].NWQWWR.[L]		0.0501911	0.0029401	1	9	7	Q8VDD5	Q8VDD5 [824-829]		0	975.458	11755068		High	High	0.001378	0.01564	1.69	46.95
	High	[K].QACVLMIK.[A]	1xCarbamidomethyl [C3]	0.0269825	0.00140654	1	1	1	Q8VDD5	Q8VDD5 [738-745]		0	962.516		No Quan Values	High	High	0.0006485	0.00728	1.37
	High	[K].QIATLHAQVTDMKK.[K]	1xOxidation [M12]	0.00150712	4.17952e-05	1	1	1	Q8VDD5	Q8VDD5 [1358-1371]		1	1599.85	1466163		High	High	1.625e-05	0.00017	2.21	16.64
	High	[R].QLEEAEEEAQR.[A]		3.66711e-06	4.17952e-05	1	1	5	Q8VDD5	Q8VDD5 [1878-1888]		0	1331.61	1.2246e+07		High	High	1.625e-05	5.724e-08	3.54	15.23
	High	[KR].QLLQANPILEAFGNAK.[T]		1.02613e-09	4.17952e-05	1	7	6	Q8VDD5	Q8VDD5 [210-225]		0	1726.95	8.01853e+06		High	High	1.625e-05	1.094e-12	4.87	60.48
	High	[K].SMEAEMIQLQEELAAAER.[A]		0.00346376	9.22271e-05	1	1	1	Q8VDD5	Q8VDD5 [1677-1694]		0	2048.96		No Quan Values	High	High	3.113e-05	0.0005104	2.68
	High	[K].TDLLLEPYNK.[Y]		6.26917e-05	4.17952e-05	1	1	5	Q8VDD5	Q8VDD5 [290-299]		0	1205.64	3.36851e+07		High	High	1.625e-05	2.488e-06	3.3	40.05
	High	[R].TELADKVTK.[L]		0.00641802	0.00018204	1	1	2	Q8VDD5	Q8VDD5 [1269-1277]		1	1004.56		No Quan Values	High	High	5.705e-05	0.00115	2.86
	High	[R].TEMEDLMSSKDDVGK.[S]	2xOxidation [M3; M7]	1.43862e-07	4.17952e-05	1	1	4	Q8VDD5	Q8VDD5 [1504-1518]		1	1716.73	6.7491e+06		High	High	1.625e-05	7.737e-10	4.2	13.45
	High	[K].THEAQIQEMR.[Q]		0.0128957	0.000661247	1	1	1	Q8VDD5	Q8VDD5 [1182-1191]		0	1242.59	314202		High	High	0.0002902	0.002863	2.81	13.2
	High	[R].TVGQLYK.[E]		0.052255	0.0029614	2	11	5	Q5SV64; Q8VDD5	Q5SV64 [683-689]; Q8VDD5 [645-651]		0	808.456	79883692	Shared	High	High	0.001416	0.01636	2.28	17.8
	High	[R].VAEFTTNLMEEEEKSK.[S]	1xOxidation [M9]	6.46283e-09	4.17952e-05	1	1	2	Q8VDD5	Q8VDD5 [1001-1016]		1	1900.88	4.15176e+06		High	High	1.625e-05	1.254e-11	5.01	29.24
	High	[K].VDYKADEWLMK.[N]	1xOxidation [M10]	0.000997075	4.17952e-05	2	4	3	Q5SV64; Q8VDD5	Q5SV64 [594-604]; Q8VDD5 [577-587]		1	1413.67	3.11896e+06	Shared	High	High	1.625e-05	9.825e-05	2.83	32.72
	High	[K].VEAQLQELQVK.[F]		4.70701e-06	4.17952e-05	1	1	2	Q8VDD5	Q8VDD5 [1250-1260]		0	1284.72	3.63232e+06		High	High	1.625e-05	7.965e-08	3.87	34.06
	High	[K].VEDMAELTCLNEASVLHNLK.[ED]	1xCarbamidomethyl [C9]	5.11412e-08	4.17952e-05	2	6	1	Q5SV64; Q8VDD5	Q5SV64 [87-106]; Q8VDD5 [83-102]		0	2286.11	398985	Shared	High	High	1.625e-05	1.966e-10	3.97	52.72
	High	[K].VEDMAELTCLNEASVLHNLK.[ED]	1xCarbamidomethyl [C9]; 1xOxidation [M4]	3.04918e-15	4.17952e-05	2	6	1	Q5SV64; Q8VDD5	Q5SV64 [87-106]; Q8VDD5 [83-102]		0	2302.11		No Quan Values	High	High	1.625e-05	6.305e-16	6.69
	High	[K].VKPLLNSIR.[H]		0.00569046	0.00018204	1	2	2	Q8VDD5	Q8VDD5 [834-842]		0	1039.66	9274939		High	High	5.705e-05	0.0009867	1.95	25.61
	High	[K].VKVNKDDIQK.[M]		0.000234546	4.17952e-05	1	2	4	Q8VDD5	Q8VDD5 [65-74]		2	1186.68	7.27383e+06		High	High	1.625e-05	1.433e-05	2.87	10.38
	High	[K].VIQYLAHVASSHK.[GS]		3.15281e-07	4.17952e-05	2	5	6	Q5SV64; Q8VDD5	Q5SV64 [191-203]; Q8VDD5 [187-199]		0	1452.8	2.63027e+07	Shared	High	High	1.625e-05	2.194e-09	3.89	24.59
	High	[R].VISGVLQLGNIAFK.[K]		3.56859e-05	4.17952e-05	1	1	8	Q8VDD5	Q8VDD5 [342-355]		0	1458.87	5.24431e+06		High	High	1.625e-05	1.179e-06	3.15	58.38
	High	[R].VISGVLQLGNIAFKK.[E]		6.85139e-08	4.17952e-05	1	1	5	Q8VDD5	Q8VDD5 [342-356]		1	1586.96	1.1519e+07		High	High	1.625e-05	2.901e-10	4.54	51.27
	High	[R].VRTELADKVTK.[L]		8.42584e-08	4.17952e-05	1	1	4	Q8VDD5	Q8VDD5 [1267-1277]		2	1259.73	9.55567e+06		High	High	1.625e-05	3.805e-10	4.13	13.25
	High	[K].VSHLLGINVTDFTR.[G]		7.00884e-07	4.17952e-05	1	1	6	Q8VDD5	Q8VDD5 [374-387]		0	1571.85	7.26073e+07		High	High	1.625e-05	6.368e-09	3.63	47.64
	High	[R].VVFQEFR.[Q]		0.0409789	0.00208043	1	1	5	Q8VDD5	Q8VDD5 [712-718]		0	924.494	5.14153e+07		High	High	0.0009643	0.0122	1.74	34.54
	High	[K].YLYVDK.[N]		0.126127	0.00810807	1	2	1	Q8VDD5	Q8VDD5 [9-14]		0	800.419	1121977		High	High	0.004419	0.04612	1.42	22.12
High	Master Protein	Q9CWF2	Tubulin beta-2B chain OS=Mus musculus OX=10090 GN=Tubb2b PE=1 SV=1	0	530.534	60	29	558	3	445	49.9	4.89	1715.52	29	0	0	2.60972e+08	High	1
	Confidence	Annotated Sequence	Modifications	Qvality PEP	Qvality q-value	# Protein Groups	# Proteins	# PSMs	Master Protein Accessions	Positions in Master Proteins	Modifications in Master Proteins	# Missed Cleavages	Theo. MH+ [Da]	Abundance: F6: Sample	Quan Info	Found in Sample: [S6] F6: Sample	Confidence (by Search Engine): Sequest HT	Percolator q-Value (by Search Engine): Sequest HT	Percolator PEP (by Search Engine): Sequest HT	XCorr (by Search Engine): Sequest HT	Top Apex RT [min]
	High	[R].AILVDLEPGTMDSVR.[S]		3.22526e-06	4.17952e-05	3	5	2	Q9ERD7; P99024; Q9CWF2	Q9ERD7 [63-77]; P99024 [63-77]; Q9CWF2 [63-77]		0	1615.84	716471	Shared	High	High	1.625e-05	4.808e-08	3.31	50.4
	High	[R].AILVDLEPGTMDSVR.[S]	1xOxidation [M11]	1.6592e-07	4.17952e-05	3	5	4	Q9ERD7; P99024; Q9CWF2	Q9ERD7 [63-77]; P99024 [63-77]; Q9CWF2 [63-77]		0	1631.83	1.04829e+07	Shared	High	High	1.625e-05	9.378e-10	3.51	44.31
	High	[R].ALTVPELTQQMFDSK.[N]		0.0672937	0.0039789	1	2	1	Q9CWF2	Q9CWF2 [283-297]		0	1707.86	59737296		High	High	0.002001	0.02215	1.91	45.57
	High	[R].ALTVPELTQQMFDSK.[N]	1xOxidation [M11]	0.000429986	4.17952e-05	1	2	1	Q9CWF2	Q9CWF2 [283-297]		0	1723.86	2.39489e+06		High	High	1.625e-05	3.209e-05	3.38	47.65
	High	[R].EEYPDR.[I]		0.13915	0.00897839	6	7	1	Q9ERD7; A2AQ07; P99024; P68372; Q9CWF2; Q922F4	Q9ERD7 [157-162]; A2AQ07 [157-162]; P99024 [157-162]; P68372 [157-162]; Q9CWF2 [157-162]; Q922F4 [157-162]		0	808.347	296798	Shared	High	High	0.004769	0.05211	1.62	10.66
	High	[R].EIVHLQAGQCGNQIGAK.[F]	1xCarbamidomethyl [C10]	3.94551e-10	4.17952e-05	4	7	14	Q9ERD7; P99024; P68372; Q9CWF2	Q9ERD7 [3-19]; P99024 [3-19]; P68372 [3-19]; Q9CWF2 [3-19]		0	1822.92	1.30525e+09	Shared	High	High	1.625e-05	3.053e-13	5.17	24.96
	High	[K].EVDEQMLNVQNK.[N]		2.69493e-07	4.17952e-05	3	4	7	P99024; P68372; Q9CWF2	P99024 [325-336]; P68372 [325-336]; Q9CWF2 [325-336]		0	1446.69	157415195	Shared	High	High	1.625e-05	1.78e-09	3.94	28.63
	High	[K].EVDEQMLNVQNK.[N]	1xOxidation [M6]	2.25478e-07	4.17952e-05	3	4	17	P99024; P68372; Q9CWF2	P99024 [325-336]; P68372 [325-336]; Q9CWF2 [325-336]		0	1462.68	1.08023e+08	Shared	High	High	1.625e-05	1.411e-09	3.04	18.64
	High	[R].FPGQLNADLR.[K]		4.19934e-06	4.17952e-05	6	8	30	Q9ERD7; A2AQ07; P99024; P68372; Q9CWF2; Q922F4	Q9ERD7 [242-251]; A2AQ07 [242-251]; P99024 [242-251]; P68372 [242-251]; Q9CWF2 [242-251]; Q922F4 [242-251]		0	1130.6	1298782922	Shared	High	High	1.625e-05	6.854e-08	2.83	36.36
	High	[R].FPGQLNADLRK.[L]		4.0128e-08	4.17952e-05	6	8	19	Q9ERD7; A2AQ07; P99024; P68372; Q9CWF2; Q922F4	Q9ERD7 [242-252]; A2AQ07 [242-252]; P99024 [242-252]; P68372 [242-252]; Q9CWF2 [242-252]; Q922F4 [242-252]		1	1258.69	6.4364e+07	Shared	High	High	1.625e-05	1.422e-10	3.17	28.85
	High	[K].GHYTEGAELVDSVLDVVR.[K]		8.52434e-10	4.17952e-05	5	7	8	Q9ERD7; P99024; P68372; Q9CWF2; Q922F4	Q9ERD7 [104-121]; P99024 [104-121]; P68372 [104-121]; Q9CWF2 [104-121]; Q922F4 [104-121]		0	1958.98	3.29841e+07	Shared	High	High	1.625e-05	8.501e-13	4.98	59.16
	High	[K].GHYTEGAELVDSVLDVVRK.[E]		8.31065e-17	4.17952e-05	5	7	9	Q9ERD7; P99024; P68372; Q9CWF2; Q922F4	Q9ERD7 [104-122]; P99024 [104-122]; P68372 [104-122]; Q9CWF2 [104-122]; Q922F4 [104-122]		1	2087.08	2.84354e+08	Shared	High	High	1.625e-05	6.305e-16	8.44	54.5
	High	[R].GLKMSATFIGNSTAIQELFK.[R]		2.65676e-07	4.17952e-05	2	3	1	P68372; Q9CWF2	P68372 [360-379]; Q9CWF2 [360-379]		1	2156.14	2068731	Shared	High	High	1.625e-05	1.745e-09	5.91	58.96
	High	[R].GLKMSATFIGNSTAIQELFK.[R]	1xOxidation [M4]	1.00573e-08	4.17952e-05	2	3	4	P68372; Q9CWF2	P68372 [360-379]; Q9CWF2 [360-379]		1	2172.14	2.27519e+06	Shared	High	High	1.625e-05	2.259e-11	5.7	54.51
	High	[R].GLKMSATFIGNSTAIQELFKR.[I]		1.70723e-07	4.17952e-05	2	3	1	P68372; Q9CWF2	P68372 [360-380]; Q9CWF2 [360-380]		2	2312.24	3.47335e+06	Shared	High	High	1.625e-05	9.708e-10	4.61	54.87
	High	[R].KLAVNMVPFPR.[L]		4.64633e-05	4.17952e-05	6	8	6	Q9ERD7; A2AQ07; P99024; P68372; Q9CWF2; Q922F4	Q9ERD7 [252-262]; A2AQ07 [252-262]; P99024 [252-262]; P68372 [252-262]; Q9CWF2 [252-262]; Q922F4 [252-262]		1	1271.73	1.19342e+08	Shared	High	High	1.625e-05	1.666e-06	2.98	42.52
	High	[R].KLAVNMVPFPR.[L]	1xOxidation [M6]	5.92147e-05	4.17952e-05	6	8	13	Q9ERD7; A2AQ07; P99024; P68372; Q9CWF2; Q922F4	Q9ERD7 [252-262]; A2AQ07 [252-262]; P99024 [252-262]; P68372 [252-262]; Q9CWF2 [252-262]; Q922F4 [252-262]		1	1287.72	4.27347e+08	Shared	High	High	1.625e-05	2.314e-06	3.24	35.58
	High	[K].LAVNMVPFPR.[L]		7.38677e-05	4.17952e-05	6	8	16	Q9ERD7; A2AQ07; P99024; P68372; Q9CWF2; Q922F4	Q9ERD7 [253-262]; A2AQ07 [253-262]; P99024 [253-262]; P68372 [253-262]; Q9CWF2 [253-262]; Q922F4 [253-262]		0	1143.63	1.45318e+09	Shared	High	High	1.625e-05	3.103e-06	3.22	49.04
	High	[K].LAVNMVPFPR.[L]	1xOxidation [M5]	1.37036e-06	4.17952e-05	6	8	33	Q9ERD7; A2AQ07; P99024; P68372; Q9CWF2; Q922F4	Q9ERD7 [253-262]; A2AQ07 [253-262]; P99024 [253-262]; P68372 [253-262]; Q9CWF2 [253-262]; Q922F4 [253-262]		0	1159.63	2.55493e+09	Shared	High	High	1.625e-05	1.555e-08	2.38	41.52
	High	[R].LHFFMPGFAPLTSR.[G]		3.79023e-08	4.17952e-05	3	5	19	P99024; P68372; Q9CWF2	P99024 [263-276]; P68372 [263-276]; Q9CWF2 [263-276]		0	1620.84	3.96724e+08	Shared	High	High	1.625e-05	1.315e-10	3.87	57.2
	High	[R].LHFFMPGFAPLTSR.[G]	1xOxidation [M5]	1.11135e-08	4.17952e-05	3	5	15	P99024; P68372; Q9CWF2	P99024 [263-276]; P68372 [263-276]; Q9CWF2 [263-276]		0	1636.83	1.94843e+07	Shared	High	High	1.625e-05	2.59e-11	4.52	50.74
	High	[R].INVYYNEATGNK.[Y]		1.797e-06	4.17952e-05	1	1	9	Q9CWF2	Q9CWF2 [47-58]		0	1385.67	1.88576e+08		High	High	1.625e-05	2.21e-08	3.42	25.72
	High	[K].IREEYPDR.[I]		0.00776755	0.000227142	5	6	10	A2AQ07; P99024; P68372; Q9CWF2; Q922F4	A2AQ07 [155-162]; P99024 [155-162]; P68372 [155-162]; Q9CWF2 [155-162]; Q922F4 [155-162]		1	1077.53	2601944853	Shared	High	High	7.016e-05	0.001477	2.31	12.03
	High	[R].ISEQFTAMFR.[R]		1.83828e-05	4.17952e-05	4	6	7	Q9ERD7; P99024; P68372; Q9CWF2	Q9ERD7 [381-390]; P99024 [381-390]; P68372 [381-390]; Q9CWF2 [381-390]		0	1229.6	4.72617e+08	Shared	High	High	1.625e-05	4.853e-07	3.37	45.18
	High	[R].ISEQFTAMFR.[R]	1xOxidation [M8]	5.06153e-05	4.17952e-05	4	6	27	Q9ERD7; P99024; P68372; Q9CWF2	Q9ERD7 [381-390]; P99024 [381-390]; P68372 [381-390]; Q9CWF2 [381-390]		0	1245.59	1.46946e+09	Shared	High	High	1.625e-05	1.879e-06	3.12	36.85
	High	[K].LTTPTYGDLNHLVSATMSGVTTCLR.[F]	1xCarbamidomethyl [C23]	2.82542e-09	4.17952e-05	3	5	6	P99024; P68372; Q9CWF2	P99024 [217-241]; P68372 [217-241]; Q9CWF2 [217-241]		0	2708.34	5.69451e+07	Shared	High	High	1.625e-05	4.175e-12	6.33	61.97
	High	[K].LTTPTYGDLNHLVSATMSGVTTCLR.[F]	1xCarbamidomethyl [C23]; 1xOxidation [M17]	6.56617e-15	4.17952e-05	3	5	12	P99024; P68372; Q9CWF2	P99024 [217-241]; P68372 [217-241]; Q9CWF2 [217-241]		0	2724.33	2.05571e+08	Shared	High	High	1.625e-05	6.305e-16	5.76	52.44
	High	[-].MREIVHIQAGQCGNQIGAK.[F]	1xCarbamidomethyl [C12]	2.65138e-16	4.17952e-05	4	7	4	Q9ERD7; P99024; P68372; Q9CWF2	Q9ERD7 [1-19]; P99024 [1-19]; P68372 [1-19]; Q9CWF2 [1-19]		1	2110.06	4.61445e+07	Shared	High	High	1.625e-05	6.305e-16	6.32	26.43
	High	[-].MREIVHIQAGQCGNQIGAK.[F]	1xCarbamidomethyl [C12]; 1xOxidation [M1]	1.32129e-12	4.17952e-05	4	7	4	Q9ERD7; P99024; P68372; Q9CWF2	Q9ERD7 [1-19]; P99024 [1-19]; P68372 [1-19]; Q9CWF2 [1-19]		1	2126.06	6.59451e+07	Shared	High	High	1.625e-05	6.305e-16	6.13	21.44
	High	[K].MSATFIGNSTAIQELFK.[R]		1.19668e-06	4.17952e-05	2	3	5	P68372; Q9CWF2	P68372 [363-379]; Q9CWF2 [363-379]		0	1857.94	6.46069e+06	Shared	High	High	1.625e-05	1.3e-08	4.5	61.38
	High	[K].MSATFIGNSTAIQELFK.[R]	1xOxidation [M1]	4.89339e-09	4.17952e-05	2	3	10	P68372; Q9CWF2	P68372 [363-379]; Q9CWF2 [363-379]		0	1873.94	2.51989e+07	Shared	High	High	1.625e-05	8.661e-12	4.97	58.71
	High	[K].MSATFIGNSTAIQELFKR.[I]		2.52868e-12	4.17952e-05	2	3	4	P68372; Q9CWF2	P68372 [363-380]; Q9CWF2 [363-380]		1	2014.04	151632711	Shared	High	High	1.625e-05	6.305e-16	7.21	56.17
	High	[K].MSATFIGNSTAIQELFKR.[I]	1xOxidation [M1]	3.9247e-14	4.17952e-05	2	3	31	P68372; Q9CWF2	P68372 [363-380]; Q9CWF2 [363-380]		1	2030.04	4.3323e+08	Shared	High	High	1.625e-05	6.305e-16	7.86	54.39
	High	[R].MSMKEVDEQMLNVQNK.[N]		7.21169e-07	4.17952e-05	3	4	1	P99024; P68372; Q9CWF2	P99024 [321-336]; P68372 [321-336]; Q9CWF2 [321-336]		1	1923.9	575166	Shared	High	High	1.625e-05	6.604e-09	4	37.87
	High	[R].MSMKEVDEQMLNVQNK.[N]	1xOxidation [M10]	8.85723e-08	4.17952e-05	3	4	1	P99024; P68372; Q9CWF2	P99024 [321-336]; P68372 [321-336]; Q9CWF2 [321-336]		1	1939.89	816176	Shared	High	High	1.625e-05	4.084e-10	4.92	27.95
	High	[R].MSMKEVDEQMLNVQNK.[N]	2xOxidation [M3; M]	7.79409e-13	4.17952e-05	3	4	6	P99024; P68372; Q9CWF2	P99024 [321-336]; P68372 [321-336]; Q9CWF2 [321-336]		1	1955.89	1.77449e+07	Shared	High	High	1.625e-05	6.305e-16	5.41	24.88
	High	[R].MSMKEVDEQMLNVQNK.[N]	3xOxidation [M1; M3; M10]	2.08847e-11	4.17952e-05	3	4	3	P99024; P68372; Q9CWF2	P99024 [321-336]; P68372 [321-336]; Q9CWF2 [321-336]		1	1971.88	46519961	Shared	High	High	1.625e-05	6.18e-15	6.67	17.05
	High	[K].NMMAACDPR.[H]	1xCarbamidomethyl [C6]	0.000997075	4.17952e-05	5	7	4	Q9ERD7; P99024; P68372; Q9CWF2; Q922F4	Q9ERD7 [298-306]; P99024 [298-306]; P68372 [298-306]; Q9CWF2 [298-306]; Q922F4 [298-306]		0	1065.43	80979044	Shared	High	High	1.625e-05	9.824e-05	2.58	17.63
	High	[K].NMMAACDPR.[H]	1xCarbamidomethyl [C6]; 1xOxidation [M]	0.00122589	4.17952e-05	5	7	13	Q9ERD7; P99024; P68372; Q9CWF2; Q922F4	Q9ERD7 [298-306]; P99024 [298-306]; P68372 [298-306]; Q9CWF2 [298-306]; Q922F4 [298-306]		0	1081.42	7.03057e+07	Shared	High	High	1.625e-05	0.0001297	2.78	11.87
	High	[K].NMMAACDPR.[H]	1xCarbamidomethyl [C6]; 2xOxidation [M2; M3]	0.00713616	0.00018204	5	7	16	Q9ERD7; P99024; P68372; Q9CWF2; Q922F4	Q9ERD7 [298-306]; P99024 [298-306]; P68372 [298-306]; Q9CWF2 [298-306]; Q922F4 [298-306]		0	1097.42	30094366	Shared	High	High	5.705e-05	0.001329	3.09	9.72
	High	[K].NSSYFVEWIPNNVK.[TV]		8.32845e-06	4.17952e-05	5	7	10	Q9ERD7; P99024; P68372; Q9CWF2; Q922F4	Q9ERD7 [337-350]; P99024 [337-350]; P68372 [337-350]; Q9CWF2 [337-350]; Q922F4 [337-350]		0	1696.83	4.70778e+08	Shared	High	High	1.625e-05	1.707e-07	2.1	52.98
	High	[K].RISEQFTAMFR.[R]		1.01427e-07	4.17952e-05	4	6	6	Q9ERD7; P99024; P68372; Q9CWF2	Q9ERD7 [380-390]; P99024 [380-390]; P68372 [380-390]; Q9CWF2 [380-390]		1	1385.7	6.97072e+07	Shared	High	High	1.625e-05	4.857e-10	3.11	39.71
	High	[K].RISEQFTAMFR.[R]	1xOxidation [M9]	0.000631891	4.17952e-05	4	6	12	Q9ERD7; P99024; P68372; Q9CWF2	Q9ERD7 [380-390]; P99024 [380-390]; P68372 [380-390]; Q9CWF2 [380-390]		1	1401.69	131252546	Shared	High	High	1.625e-05	5.351e-05	3.12	32.17
	High	[R].SGPFGQIFRPDNFVFGQSGAGNNWAK.[G]		1.47728e-18	4.17952e-05	3	6	21	P99024; P68372; Q9CWF2	P99024 [78-103]; P68372 [78-103]; Q9CWF2 [78-103]		0	2798.34	1.23347e+09	Shared	High	High	1.625e-05	6.305e-16	8.34	58.1
	High	[K].TAVCDIPPR.[G]	1xCarbamidomethyl [C4]	3.83242e-05	4.17952e-05	3	5	115	P99024; P68372; Q9CWF2	P99024 [351-359]; P68372 [351-359]; Q9CWF2 [351-359]		0	1028.52	6.12424e+08	Shared	High	High	1.625e-05	1.289e-06	2.91	20.39
	High	[R].TLKLTTPTYGDLNHLVSATMSGVTTCLRFPGQLNADLR.[K]	1xCarbamidomethyl [C26]	2.93188e-08	4.17952e-05	3	5	1	P99024; P68372; Q9CWF2	P99024 [214-251]; P68372 [214-251]; Q9CWF2 [214-251]		2	4162.14		No Quan Values	High	High	1.625e-05	9.361e-11	4.23
	High	[R].YLTVAAIFR.[G]		0.000400396	4.17952e-05	1	2	8	Q9CWF2	Q9CWF2 [310-318]		0	1053.61	1.02641e+07		High	High	1.625e-05	2.934e-05	2.22	53.18
High	Master Protein	Q99KI0	Aconitate hydratase, mitochondrial OS=Mus musculus OX=10090 GN=Aco2 PE=1 SV=1	0	528.873	62	50	358	50	780	85.4	7.93	1167.41	50	0	0	7.81633e+09	High	1
	Confidence	Annotated Sequence	Modifications	Qvality PEP	Qvality q-value	# Protein Groups	# Proteins	# PSMs	Master Protein Accessions	Positions in Master Proteins	Modifications in Master Proteins	# Missed Cleavages	Theo. MH+ [Da]	Abundance: F6: Sample	Quan Info	Found in Sample: [S6] F6: Sample	Confidence (by Search Engine): Sequest HT	Percolator q-Value (by Search Engine): Sequest HT	Percolator PEP (by Search Engine): Sequest HT	XCorr (by Search Engine): Sequest HT	Top Apex RT [min]
	High	[R].AKDINQEVYNFLATAGAK.[Y]		1.10054e-10	4.17952e-05	1	1	13	Q99KI0	Q99KI0 [143-160]		1	1953.01	9.35401e+07		High	High	1.625e-05	5.639e-14	5.94	52.49
	High	[R].ATIERDGYAQILR.[D]		2.91874e-06	4.17952e-05	1	1	7	Q99KI0	Q99KI0 [425-437]		1	1505.81	2.00489e+07		High	High	1.625e-05	4.216e-08	4.23	31.63
	High	[K].CKSQFTITPGSEQIR.[A]	1xCarbamidomethyl [C1]	3.79524e-07	4.17952e-05	1	1	2	Q99KI0	Q99KI0 [410-424]		1	1751.87	2.84208e+06		High	High	1.625e-05	2.802e-09	3.61	29.87
	High	[K].CTTDHISAAGPWLK.[F]	1xCarbamidomethyl [C1]	3.24575e-12	4.17952e-05	1	1	5	Q99KI0	Q99KI0 [592-605]		0	1556.75	95457108		High	High	1.625e-05	7.598e-16	5.95	33.53
	High	[K].DFAPGKPLK.[C]		0.0230136	0.00118135	1	1	5	Q99KI0	Q99KI0 [731-739]		0	972.551	191148680		High	High	0.0005279	0.005946	2.07	19.44
	High	[R].DGYAQILR.[D]		0.00341491	9.22271e-05	1	1	17	Q99KI0	Q99KI0 [430-437]		0	935.495	8.33411e+08		High	High	3.113e-05	0.0005032	2.61	32.84
	High	[K].DLEDLQILIK.[V]		0.00164154	4.17952e-05	1	1	1	Q99KI0	Q99KI0 [578-587]		0	1199.69	4.42958e+06		High	High	1.625e-05	0.0001896	3.03	57.01
	High	[K].DINQEVYNFLATAGAK.[Y]		6.10436e-09	4.17952e-05	1	1	10	Q99KI0	Q99KI0 [145-160]		0	1753.88	1.13954e+08		High	High	1.625e-05	1.169e-11	4.87	62.87
	High	[R].DVGGIVLANACGPCIGQWDR.[K]	2xCarbamidomethyl [C11; C14]	2.01264e-12	4.17952e-05	1	1	11	Q99KI0	Q99KI0 [438-457]		0	2158.02	3.91917e+07		High	High	1.625e-05	6.305e-16	5.77	53.39
	High	[R].DVGGIVLANACGPCIGQWDRK.[D]	2xCarbamidomethyl [C11; C14]	8.07707e-13	4.17952e-05	1	1	4	Q99KI0	Q99KI0 [438-458]		1	2286.11	3.37994e+07		High	High	1.625e-05	6.305e-16	7.51	47.63
	High	[K].EGWPLDIR.[V]		0.00693722	0.00018204	1	1	7	Q99KI0	Q99KI0 [371-378]		0	985.51	227517817		High	High	5.705e-05	0.001275	1.78	46.32
	High	[R].EHAALEPR.[H]		0.012451	0.000623536	1	1	4	Q99KI0	Q99KI0 [672-679]		0	922.474	2.40446e+06		High	High	0.0002262	0.00273	2.25	11.1
	High	[K].FKLEAPDADELPR.[S]		5.04168e-08	4.17952e-05	1	1	16	Q99KI0	Q99KI0 [522-534]		1	1500.77	383527161		High	High	1.625e-05	1.917e-10	5.16	38.68
	High	[K].FKLEAPDADELPRSDFDPGQDTYQHPPK.[D]		1.93623e-15	4.17952e-05	1	1	2	Q99KI0	Q99KI0 [522-549]		2	3213.51	1.58866e+06		High	High	1.625e-05	6.305e-16	6.7	41.41
	High	[K].FNPETDFLTGK.[D]		4.23488e-05	4.17952e-05	1	1	8	Q99KI0	Q99KI0 [507-517]		0	1268.62	674099640		High	High	1.625e-05	1.478e-06	2.68	42.41
	High	[K].FNPETDFLTGKDGKK.[F]		1.24176e-05	4.17952e-05	1	1	4	Q99KI0	Q99KI0 [507-521]		2	1696.85	7.66538e+07		High	High	1.625e-05	2.901e-07	4.04	31.56
	High	[R].GHLDNISNNLLIGAINIENGK.[A]		4.01489e-13	4.17952e-05	1	1	5	Q99KI0	Q99KI0 [608-628]		0	2219.18	5.4036e+07		High	High	1.625e-05	6.305e-16	7.42	54.25
	High	[K].HPNGTQETILLNHTFNETQIEWFR.[A]		8.09158e-17	4.17952e-05	1	1	2	Q99KI0	Q99KI0 [744-767]		0	2925.43	2.38789e+07		High	High	1.625e-05	6.305e-16	7.43	52.71
	High	[K].KQGLLPLTFADPSDYNK.[I]		2.90335e-10	4.17952e-05	1	1	11	Q99KI0	Q99KI0 [701-717]		1	1906.99	5.73274e+07		High	High	1.625e-05	2.031e-13	6.23	48.85
	High	[K].LEAPDADELPR.[S]		1.46314e-05	4.17952e-05	1	1	7	Q99KI0	Q99KI0 [524-534]		0	1225.61	125679766		High	High	1.625e-05	3.595e-07	3.18	31.77
	High	[K].IHPVDKLTIQGLK.[D]		2.73365e-07	4.17952e-05	1	1	18	Q99KI0	Q99KI0 [718-730]		1	1461.88	150005328		High	High	1.625e-05	1.825e-09	3.11	33.41
	High	[R].LNRPLTLSEK.[I]		8.74332e-07	4.17952e-05	1	2	13	Q99KI0	Q99KI0 [59-68]		0	1170.68	653181216		High	High	1.625e-05	8.521e-09	3.73	19.51
	High	[R].LQLLEPFDK.[W]		0.00125237	4.17952e-05	1	1	5	Q99KI0	Q99KI0 [565-573]		0	1102.61	41486348		High	High	1.625e-05	0.0001332	2.15	48.05
	High	[R].LQLLEPFDKWDGK.[D]		2.974e-08	4.17952e-05	1	1	7	Q99KI0	Q99KI0 [565-577]		1	1588.84	7.56768e+07		High	High	1.625e-05	9.521e-11	3.37	51.25
	High	[R].LQLLEPFDKWDGKDLEDLQILIK.[V]		1.04279e-13	4.17952e-05	1	1	2	Q99KI0	Q99KI0 [565-587]		2	2769.51	4.49711e+06		High	High	1.625e-05	6.305e-16	5.16	65.96
	High	[K].LTGSLSGWTSPK.[D]		1.93239e-05	4.17952e-05	1	2	6	Q99KI0	Q99KI0 [234-245]		0	1233.65	285043946		High	High	1.625e-05	5.203e-07	3.73	35.69
	High	[K].LTGSLSGWTSPKDVILK.[V]		1.6104e-08	4.17952e-05	1	2	3	Q99KI0	Q99KI0 [234-250]		1	1802.01	2.68644e+06		High	High	1.625e-05	4.226e-11	5.6	45.85
	High	[K].LTIQGLK.[D]		0.0597264	0.00356924	1	1	13	Q99KI0	Q99KI0 [724-730]		0	772.493	528042204		High	High	0.001722	0.01928	1.41	30.53
	High	[K].LTIQGLKDFAPGKPLK.[C]		4.08876e-10	4.17952e-05	1	1	5	Q99KI0	Q99KI0 [724-739]		1	1726.03	2.30572e+07		High	High	1.625e-05	3.211e-13	5.83	41.93
	High	[K].IVYGHLDDPANQEIER.[G]		1.17879e-12	4.17952e-05	1	2	8	Q99KI0	Q99KI0 [69-84]		0	1868.91	3.34059e+08		High	High	1.625e-05	6.305e-16	5.53	30.12
	High	[R].NAVTQEFGPVPDTAR.[Y]		2.06981e-07	4.17952e-05	1	1	6	Q99KI0	Q99KI0 [634-648]		0	1601.79	5.80081e+07		High	High	1.625e-05	1.255e-09	4.15	36.03
	High	[R].NDANPETHAFVTSPEIVTALAIAGTLK.[F]		7.60495e-10	4.17952e-05	1	1	7	Q99KI0	Q99KI0 [480-506]		0	2780.45	3.46616e+07		High	High	1.625e-05	7.313e-13	6.52	66.39
	High	[K].NTIVTSYNR.[N]		0.00125237	4.17952e-05	1	1	10	Q99KI0	Q99KI0 [466-474]		0	1067.55	290371003		High	High	1.625e-05	0.0001324	2.86	18.79
	High	[K].QALAHGLK.[C]		0.00703599	0.00018204	1	1	1	Q99KI0	Q99KI0 [402-409]		0	837.494		No Quan Values	High	High	5.705e-05	0.001302	1.92
	High	[K].QGLLPLTFADPSDYNK.[I]		4.56858e-07	4.17952e-05	1	1	7	Q99KI0	Q99KI0 [702-717]		0	1778.9	42889571		High	High	1.625e-05	3.582e-09	3.87	57.27
	High	[K].QGLLPLTFADPSDYNKIHPVDK.[L]		1.77482e-10	4.17952e-05	1	1	4	Q99KI0	Q99KI0 [702-723]		1	2468.28	2.2818e+06		High	High	1.625e-05	1.062e-13	5.4	52.28
	High	[R].SDFDPGQDTYQHPPK.[D]		4.74947e-10	4.17952e-05	1	1	14	Q99KI0	Q99KI0 [535-549]		0	1731.76	2.12819e+08		High	High	1.625e-05	3.922e-13	3.53	21.51
	High	[R].SDFDPGQDTYQHPPKDSSGQR.[V]		2.44655e-10	4.17952e-05	1	1	5	Q99KI0	Q99KI0 [535-555]		1	2362.03	1.85311e+07		High	High	1.625e-05	1.617e-13	4.32	17.95
	High	[K].SQFTITPGSEQIR.[A]		0.000110132	4.17952e-05	1	1	4	Q99KI0	Q99KI0 [412-424]		0	1463.75	1.59832e+07		High	High	1.625e-05	5.251e-06	3.45	35.29
[truncated: 80,022 more rows]
