# Supplementary material for: In situ structure of the mouse sperm central apparatus reveals mechanistic insights into asthenozoospermia
Source: Cell Res. 2025 Jun 5;35(8):551–67. doi: 10.1038/s41422-025-01135-2 (PMC12297659; doi:10.1038/s41422-025-01135-2)
Supplement: Supplementary file 42 — Supplementary information, Table S11 [file 41422_2025_1135_MOESM42_ESM.xlsx]

## Sheet: Table S11
Supplementary information, Table S11. Raw experimental data for some figures.
Fig. 5a			Fig. 5b				Fig. S26c
Total motility:			VCL (μm/s):				qRT-PCR:
WT	Cfap47-KO		WT	Cfap47-KO				WT	Cfap47-KO
0.772	0.468		65.2	12.6			Actin	17.812	17.276
0.723	0.496		73.3	11.2				17.815	17.334
0.706	0.465		71.6	18.8				17.794	17.338
0.776	0.524		65.4	16.2			Cfap47	24.609	35.516
0.708	0.532		59.8	11.5				24.701	35.43
0.735	0.476		60.5	18.3				24.801	35.475
Progressive motility:			VAP (μm/s):			Fig. S26d			Fig. S26f
WT	Cfap47-KO		WT	Cfap47-KO		2-cell embryo rate:			Sperm with normal morphology:
0.627	0.116		27.2	3.5		WT	Cfap47-KO		WT	Cfap47-KO
0.643	0.183		33.8	2.9		0.8	0.32		0.8	0.79
0.603	0.149		34.5	6.8		0.77	0.3		0.82	0.72
0.536	0.205		28.6	4.6		0.75	0.27		0.77	0.85
0.562	0.133		20.9	3.2		0.72	0.36		0.82	0.81
0.595	0.107		22.7	6.5		0.71	0.37		0.83	0.83
						0.77	0.33		0.86	0.8
Non-linear:			VSL (μm/s):
WT	Cfap47-KO		WT	Cfap47-KO		Fig. S26e
0.132	0.328		16.3	0.8		Sperm count (107):
0.116	0.369		17.2	0.5		WT	Cfap47-KO
0.156	0.355		17.1	1.3		1.52	1.46
0.114	0.363		16.8	0.9		1.71	1.45
0.169	0.376		11.4	0.6		1.63	1.62
0.117	0.333		15.5	1		1.5	1.66
						1.48	1.51
Immotile:			STR (VSL/VAP):			1.44	1.5
WT	Cfap47-KO		WT	Cfap47-KO
0.226	0.459		0.6	0.23
0.203	0.442		0.51	0.17
0.195	0.468		0.5	0.19
0.188	0.422		0.59	0.2
0.254	0.466		0.55	0.19
0.212	0.477		0.68	0.15
			LIN (VSL/VCL):
			WT	Cfap47-KO
			0.25	0.06
			0.23	0.04
			0.24	0.07
			0.26	0.06
			0.19	0.05
			0.26	0.05
